# Supplementary material for: Prevalence of Group II Introns in Phage Genomes
Source: bioRxiv. 2025 May 23:2025.05.22.655115. Preprint. [Version 1] doi: 10.1101/2025.05.22.655115 (PMC12139763; doi:10.1101/2025.05.22.655115)
Supplement: Supplement 3 [file media-3.csv]

intronID	target_name	accession	query_name	accession_2	mdl	mdl_from	mdl_to	seq_from	seq_to	strand	trunc	pass	gc	bias	score	E-value	inc	description_of_target
IMGVR_UViG_2013338002_000016|2013338002|MeugFWYF_C1926_II_7017	IMGVR_UViG_2013338002_000016|2013338002|MeugFWYF_C1926	-	group-II-D1D4-5	RF02004	cm	1	201	7017	7210	+	no	1	0.50	0.0	191.9	2.8e-41	!	-
IMGVR_UViG_2013338002_000016|2013338002|MeugFWYF_C1926_II_9584	IMGVR_UViG_2013338002_000016|2013338002|MeugFWYF_C1926	-	Intron_gpII	RF00029	cm	1	93	9584	9668	+	no	1	0.52	0.0	52.5	0.0001	!	-
IMGVR_UViG_2049941000_000851|2049941000|900MB_Assembly_NODE_1028211_len_221071_cov_3_932348|5864-147061_II_84282	IMGVR_UViG_2049941000_000851|2049941000|900MB_Assembly_NODE_1028211_len_221071_cov_3_932348|5864-147061	-	Intron_gpII	RF00029	cm	1	93	84282	84162	-	no	1	0.50	0.0	53.6	5.3e-05	!	-
IMGVR_UViG_2049941000_000860|2049941000|900MB_Assembly_NODE_29972_len_476223_cov_3_038222|374565-464378_II_51469	IMGVR_UViG_2049941000_000860|2049941000|900MB_Assembly_NODE_29972_len_476223_cov_3_038222|374565-464378	-	group-II-D1D4-5	RF02004	cm	1	201	51469	51640	+	no	1	0.52	0.0	41.6	0.0086	!	-
IMGVR_UViG_2051223006_000041|2051223006|mhc6a_MHC6A_contig34076_II_12050	IMGVR_UViG_2051223006_000041|2051223006|mhc6a_MHC6A_contig34076	-	group-II-D1D4-5	RF02004	cm	1	201	12050	12191	+	no	1	0.50	0.0	94.5	2.4e-16	!	-
IMGVR_UViG_2051223006_000041|2051223006|mhc6a_MHC6A_contig34076_II_12531	IMGVR_UViG_2051223006_000041|2051223006|mhc6a_MHC6A_contig34076	-	Intron_gpII	RF00029	cm	1	93	12531	12658	+	no	1	0.50	0.0	44.8	0.0079	!	-
IMGVR_UViG_2061766007_000417|2061766007|rumenHiSeq_NODE_354762_len_22746_cov_1_644245_II_20272	IMGVR_UViG_2061766007_000417|2061766007|rumenHiSeq_NODE_354762_len_22746_cov_1_644245	-	group-II-D1D4-6	RF02005	cm	1	225	20272	20506	+	no	1	0.57	0.1	92.2	8.4e-22	!	-
IMGVR_UViG_2061766007_000417|2061766007|rumenHiSeq_NODE_354762_len_22746_cov_1_644245_II_22015	IMGVR_UViG_2061766007_000417|2061766007|rumenHiSeq_NODE_354762_len_22746_cov_1_644245	-	Intron_gpII	RF00029	cm	1	93	22015	22132	+	no	1	0.50	0.0	49.8	0.00045	!	-
IMGVR_UViG_2061766007_000764|2061766007|rumenHiSeq_NODE_4193526_len_16525_cov_0_720061_II_10457	IMGVR_UViG_2061766007_000764|2061766007|rumenHiSeq_NODE_4193526_len_16525_cov_0_720061	-	Intron_gpII	RF00029	cm	1	93	10457	10527	+	no	1	0.46	0.0	58.6	3.1e-06	!	-
IMGVR_UViG_2061766007_000843|2061766007|rumenHiSeq_NODE_4363527_len_13917_cov_1_318891_II_8618	IMGVR_UViG_2061766007_000843|2061766007|rumenHiSeq_NODE_4363527_len_13917_cov_1_318891	-	group-II-D1D4-5	RF02004	cm	1	201	8618	8918	+	no	1	0.49	0.0	72.7	9.4e-11	!	-
IMGVR_UViG_2061766007_000843|2061766007|rumenHiSeq_NODE_4363527_len_13917_cov_1_318891_II_11275	IMGVR_UViG_2061766007_000843|2061766007|rumenHiSeq_NODE_4363527_len_13917_cov_1_318891	-	Intron_gpII	RF00029	cm	1	93	11275	11359	+	no	1	0.48	0.0	48.6	0.0009	!	-
IMGVR_UViG_2061766007_001957|2061766007|rumenHiSeq_NODE_4378347_len_4569_cov_1_595097_II_3700	IMGVR_UViG_2061766007_001957|2061766007|rumenHiSeq_NODE_4378347_len_4569_cov_1_595097	-	Intron_gpII	RF00029	cm	1	93	3700	3796	+	no	1	0.44	0.0	63.7	1.8e-07	!	-
IMGVR_UViG_2061766007_002469|2061766007|rumenHiSeq_NODE_4004771_len_8538_cov_1_738346_II_4124	IMGVR_UViG_2061766007_002469|2061766007|rumenHiSeq_NODE_4004771_len_8538_cov_1_738346	-	Intron_gpII	RF00029	cm	1	93	4124	4220	+	no	1	0.55	0.0	51.2	0.0002	!	-
IMGVR_UViG_2061766007_002511|2061766007|rumenHiSeq_NODE_4131379_len_9875_cov_1_571443_II_3747	IMGVR_UViG_2061766007_002511|2061766007|rumenHiSeq_NODE_4131379_len_9875_cov_1_571443	-	group-II-D1D4-5	RF02004	cm	1	201	3747	3940	+	no	1	0.49	0.0	180.0	3.2e-38	!	-
IMGVR_UViG_2061766007_002543|2061766007|rumenHiSeq_NODE_575591_len_17535_cov_11_325235_II_11409	IMGVR_UViG_2061766007_002543|2061766007|rumenHiSeq_NODE_575591_len_17535_cov_11_325235	-	group-II-D1D4-1	RF01998	cm	1	84	11409	11472	+	no	1	0.56	0.0	53.4	0.00036	!	-
IMGVR_UViG_2061766007_002654|2061766007|rumenHiSeq_NODE_203564_len_6247_cov_0_895470_II_3582	IMGVR_UViG_2061766007_002654|2061766007|rumenHiSeq_NODE_203564_len_6247_cov_0_895470	-	group-II-D1D4-3	RF02001	cm	23	171	3582	3731	+	no	1	0.45	0.0	95.3	1.8e-15	!	-
IMGVR_UViG_2061766007_003563|2061766007|rumenHiSeq_NODE_2381432_len_3978_cov_1_655606_II_936	IMGVR_UViG_2061766007_003563|2061766007|rumenHiSeq_NODE_2381432_len_3978_cov_1_655606	-	Intron_gpII	RF00029	cm	1	93	936	840	-	no	1	0.56	0.0	53.1	6.8e-05	!	-
IMGVR_UViG_2061766007_003626|2061766007|rumenHiSeq_NODE_3811888_len_96221_cov_1_746022_II_82824	IMGVR_UViG_2061766007_003626|2061766007|rumenHiSeq_NODE_3811888_len_96221_cov_1_746022	-	Intron_gpII	RF00029	cm	1	93	82824	82740	-	no	1	0.49	0.0	57.5	5.8e-06	!	-
IMGVR_UViG_2061766007_003626|2061766007|rumenHiSeq_NODE_3811888_len_96221_cov_1_746022_II_83602	IMGVR_UViG_2061766007_003626|2061766007|rumenHiSeq_NODE_3811888_len_96221_cov_1_746022	-	group-II-D1D4-5	RF02004	cm	1	201	83602	83349	-	no	1	0.42	0.2	131.6	7.8e-26	!	-
IMGVR_UViG_2061766007_004147|2061766007|rumenHiSeq_NODE_4018522_len_425368_cov_4_472645|332329-419756_II_45113	IMGVR_UViG_2061766007_004147|2061766007|rumenHiSeq_NODE_4018522_len_425368_cov_4_472645|332329-419756	-	Intron_gpII	RF00029	cm	1	93	45113	45017	-	no	1	0.58	0.0	53.4	5.8e-05	!	-
IMGVR_UViG_2061766007_004164|2061766007|rumenHiSeq_NODE_3811888_len_96221_cov_1_746022|327-85679_II_82498	IMGVR_UViG_2061766007_004164|2061766007|rumenHiSeq_NODE_3811888_len_96221_cov_1_746022|327-85679	-	Intron_gpII	RF00029	cm	1	93	82498	82414	-	no	1	0.49	0.0	57.5	5.8e-06	!	-
IMGVR_UViG_2061766007_004164|2061766007|rumenHiSeq_NODE_3811888_len_96221_cov_1_746022|327-85679_II_83276	IMGVR_UViG_2061766007_004164|2061766007|rumenHiSeq_NODE_3811888_len_96221_cov_1_746022|327-85679	-	group-II-D1D4-5	RF02004	cm	1	201	83276	83023	-	no	1	0.42	0.2	131.6	7.8e-26	!	-
IMGVR_UViG_2061766007_004184|2061766007|rumenHiSeq_NODE_2445301_len_77336_cov_2_483979|37018-77386_II_39703	IMGVR_UViG_2061766007_004184|2061766007|rumenHiSeq_NODE_2445301_len_77336_cov_2_483979|37018-77386	-	Intron_gpII	RF00029	cm	1	93	39703	39799	+	no	1	0.61	0.0	53.7	5.1e-05	!	-
IMGVR_UViG_2061766007_004187|2061766007|rumenHiSeq_NODE_835816_len_57920_cov_4_885981|14193-57969_II_20560	IMGVR_UViG_2061766007_004187|2061766007|rumenHiSeq_NODE_835816_len_57920_cov_4_885981|14193-57969	-	group-II-D1D4-5	RF02004	cm	1	201	20560	20707	+	no	1	0.51	0.0	48.1	0.00019	!	-
IMGVR_UViG_2061766007_004187|2061766007|rumenHiSeq_NODE_835816_len_57920_cov_4_885981|14193-57969_II_23067	IMGVR_UViG_2061766007_004187|2061766007|rumenHiSeq_NODE_835816_len_57920_cov_4_885981|14193-57969	-	Intron_gpII	RF00029	cm	1	93	23067	23187	+	no	1	0.50	0.0	53.6	5.3e-05	!	-
IMGVR_UViG_2061766007_004283|2061766007|rumenHiSeq_NODE_3675726_len_135790_cov_2_086582|3-51799_II_20124	IMGVR_UViG_2061766007_004283|2061766007|rumenHiSeq_NODE_3675726_len_135790_cov_2_086582|3-51799	-	Intron_gpII	RF00029	cm	1	93	20124	20221	+	no	1	0.56	0.0	46.4	0.0032	!	-
IMGVR_UViG_2065487002_000008|2065487002|mockstg_il_velvet_contig_39185_II_3624	IMGVR_UViG_2065487002_000008|2065487002|mockstg_il_velvet_contig_39185	-	Intron_gpII	RF00029	cm	1	93	3624	3543	-	no	1	0.51	0.0	52.5	9.6e-05	!	-
IMGVR_UViG_2065487002_000008|2065487002|mockstg_il_velvet_contig_39185_II_5538	IMGVR_UViG_2065487002_000008|2065487002|mockstg_il_velvet_contig_39185	-	group-II-D1D4-4	RF02003	cm	1	138	5538	5362	-	no	1	0.46	0.0	98.4	7.1e-17	!	-
IMGVR_UViG_2065487003_000011|2065487003|mockstg_il_soap_contig_90387_II_207	IMGVR_UViG_2065487003_000011|2065487003|mockstg_il_soap_contig_90387	-	group-II-D1D4-4	RF02003	cm	1	138	207	383	+	no	1	0.46	0.0	98.4	7.1e-17	!	-
IMGVR_UViG_2065487003_000011|2065487003|mockstg_il_soap_contig_90387_II_2121	IMGVR_UViG_2065487003_000011|2065487003|mockstg_il_soap_contig_90387	-	Intron_gpII	RF00029	cm	1	93	2121	2202	+	no	1	0.51	0.0	52.5	9.6e-05	!	-
IMGVR_UViG_2065487005_000002|2065487005|mockstg_il_ca_ctg120028279751_II_1660	IMGVR_UViG_2065487005_000002|2065487005|mockstg_il_ca_ctg120028279751	-	Intron_gpII	RF00029	cm	1	93	1660	1741	+	no	1	0.51	0.0	52.5	9.6e-05	!	-
IMGVR_UViG_2084038002_000028|2084038002|EBI1_NODE_14826_len_19032_cov_19_254150_II_1370	IMGVR_UViG_2084038002_000028|2084038002|EBI1_NODE_14826_len_19032_cov_19_254150	-	group-II-D1D4-3	RF02001	cm	1	171	1370	1543	+	no	1	0.47	0.0	130.5	4.2e-24	!	-
IMGVR_UViG_2084038002_000028|2084038002|EBI1_NODE_14826_len_19032_cov_19_254150_II_1597	IMGVR_UViG_2084038002_000028|2084038002|EBI1_NODE_14826_len_19032_cov_19_254150	-	group-II-D1D4-1	RF01998	cm	1	84	1597	1666	+	no	1	0.44	0.0	48.8	0.0041	!	-
IMGVR_UViG_2124908011_000131|2124908011|s300_5936820_II_5867	IMGVR_UViG_2124908011_000131|2124908011|s300_5936820	-	group-II-D1D4-3	RF02001	cm	1	171	5867	5696	-	no	1	0.45	0.0	141.0	1.1e-26	!	-
IMGVR_UViG_2140918008_000133|2140918008|ConsensusfromContig203193_II_348	IMGVR_UViG_2140918008_000133|2140918008|ConsensusfromContig203193	-	group-II-D1D4-4	RF02003	cm	1	138	348	485	+	no	1	0.64	1.0	90.0	8.6e-15	!	-
IMGVR_UViG_2140918008_000133|2140918008|ConsensusfromContig203193_II_357	IMGVR_UViG_2140918008_000133|2140918008|ConsensusfromContig203193	-	group-II-D1D4-6	RF02005	cm	1	225	357	611	+	no	1	0.62	4.2	35.0	0.0014	!	-
IMGVR_UViG_2140918025_000079|2140918025|NODE_520905_length_4655_cov_32.782169_II_4486	IMGVR_UViG_2140918025_000079|2140918025|NODE_520905_length_4655_cov_32.782169	-	group-II-D1D4-2	RF01999	cm	1	118	4486	4369	-	no	1	0.57	0.0	72.2	1.5e-09	!	-
IMGVR_UViG_2149837022_000181|2149837022|STU__NODE_7180_len_15090_cov_16_943075_II_10069	IMGVR_UViG_2149837022_000181|2149837022|STU__NODE_7180_len_15090_cov_16_943075	-	Intron_gpII	RF00029	cm	1	93	10069	9972	-	no	1	0.50	0.0	63.8	1.7e-07	!	-
IMGVR_UViG_2149837022_000199|2149837022|STU__NODE_629_len_6402_cov_12_196970_II_5404	IMGVR_UViG_2149837022_000199|2149837022|STU__NODE_629_len_6402_cov_12_196970	-	Intron_gpII	RF00029	cm	1	93	5404	5320	-	no	1	0.54	0.0	52.8	8.5e-05	!	-
IMGVR_UViG_2149837022_000199|2149837022|STU__NODE_629_len_6402_cov_12_196970_II_6050	IMGVR_UViG_2149837022_000199|2149837022|STU__NODE_629_len_6402_cov_12_196970	-	group-II-D1D4-5	RF02004	cm	1	201	6050	5846	-	no	1	0.55	0.0	162.8	7.8e-34	!	-
IMGVR_UViG_2149837023_000078|2149837023|STU__NODE_5188_len_18748_cov_26_943727_II_13595	IMGVR_UViG_2149837023_000078|2149837023|STU__NODE_5188_len_18748_cov_26_943727	-	Intron_gpII	RF00029	cm	1	93	13595	13715	+	no	1	0.55	0.0	49.9	0.00042	!	-
IMGVR_UViG_2149837023_000086|2149837023|STU__NODE_3519_len_5289_cov_122_175461_II_5315	IMGVR_UViG_2149837023_000086|2149837023|STU__NODE_3519_len_5289_cov_122_175461	-	Intron_gpII	RF00029	cm	1	93	5315	5239	-	no	1	0.53	0.0	61.6	5.6e-07	!	-
IMGVR_UViG_2149837024_000112|2149837024|STU__NODE_1794_len_10916_cov_568_307983_II_1206	IMGVR_UViG_2149837024_000112|2149837024|STU__NODE_1794_len_10916_cov_568_307983	-	group-II-D1D4-3	RF02001	cm	1	171	1206	1053	-	no	1	0.44	0.0	68.0	9.1e-09	!	-
IMGVR_UViG_2199352008_000234|2199352008|2200191195_II_5109	IMGVR_UViG_2199352008_000234|2199352008|2200191195	-	Intron_gpII	RF00029	cm	1	93	5109	4995	-	no	1	0.52	0.0	63.2	2.3e-07	!	-
IMGVR_UViG_2199352026_000034|2199352026|rumenmetagenome__Contig_11127_II_24735	IMGVR_UViG_2199352026_000034|2199352026|rumenmetagenome__Contig_11127	-	Intron_gpII	RF00029	cm	1	93	24735	24651	-	no	1	0.53	0.0	57.9	4.8e-06	!	-
IMGVR_UViG_2199352026_000034|2199352026|rumenmetagenome__Contig_11127_II_27360	IMGVR_UViG_2199352026_000034|2199352026|rumenmetagenome__Contig_11127	-	group-II-D1D4-5	RF02004	cm	1	201	27360	27148	-	no	1	0.47	0.0	151.8	5.4e-31	!	-
IMGVR_UViG_2199352027_000013|2199352027|BMHB3a_c152993_II_9133	IMGVR_UViG_2199352027_000013|2199352027|BMHB3a_c152993	-	Intron_gpII	RF00029	cm	1	93	9133	9230	+	no	1	0.56	0.0	56.0	1.4e-05	!	-
IMGVR_UViG_2199352031_000006|2199352031|2205949886_II_4239	IMGVR_UViG_2199352031_000006|2199352031|2205949886	-	Intron_gpII	RF00029	cm	1	93	4239	4165	-	no	1	0.59	0.0	57.7	5.3e-06	!	-
IMGVR_UViG_2199352032_000004|2199352032|2206400306_II_348	IMGVR_UViG_2199352032_000004|2199352032|2206400306	-	Intron_gpII	RF00029	cm	1	93	348	422	+	no	1	0.59	0.0	57.7	5.3e-06	!	-
IMGVR_UViG_2199352033_000005|2199352033|2206858069_II_4319	IMGVR_UViG_2199352033_000005|2199352033|2206858069	-	Intron_gpII	RF00029	cm	1	93	4319	4245	-	no	1	0.59	0.0	57.7	5.3e-06	!	-
IMGVR_UViG_2225789004_000223|2225789004|2227180809_II_621	IMGVR_UViG_2225789004_000223|2225789004|2227180809	-	Intron_gpII	RF00029	cm	1	93	621	515	-	no	1	0.54	0.0	46.6	0.0027	!	-
IMGVR_UViG_2225789004_000223|2225789004|2227180809_II_3314	IMGVR_UViG_2225789004_000223|2225789004|2227180809	-	group-II-D1D4-5	RF02004	cm	1	201	3314	3122	-	no	1	0.48	0.0	163.6	5e-34	!	-
IMGVR_UViG_2225789004_000297|2225789004|2227599633_II_12521	IMGVR_UViG_2225789004_000297|2225789004|2227599633	-	Intron_gpII	RF00029	cm	1	93	12521	12437	-	no	1	0.48	0.0	58.7	2.9e-06	!	-
IMGVR_UViG_2500069000_000001|2500069000|2500069000|88031-150777_II_8	IMGVR_UViG_2500069000_000001|2500069000|2500069000|88031-150777	-	Intron_gpII	RF00029	cm	1	93	8	84	+	no	1	0.45	0.0	45.6	0.0049	!	-
IMGVR_UViG_2500069000_000004|2500069000|2500069001|1505317-1548941_II_9580	IMGVR_UViG_2500069000_000004|2500069000|2500069001|1505317-1548941	-	Intron_gpII	RF00029	cm	1	93	9580	9504	-	no	1	0.45	0.0	45.6	0.0049	!	-
IMGVR_UViG_2500069000_000004|2500069000|2500069001|1505317-1548941_II_11091	IMGVR_UViG_2500069000_000004|2500069000|2500069001|1505317-1548941	-	group-II-D1D4-1	RF01998	cm	1	84	11091	11013	-	no	1	0.48	0.0	64.0	1.4e-06	!	-
IMGVR_UViG_2500069000_000004|2500069000|2500069001|1505317-1548941_II_11328	IMGVR_UViG_2500069000_000004|2500069000|2500069001|1505317-1548941	-	group-II-D1D4-3	RF02001	cm	1	171	11328	11155	-	no	1	0.41	0.0	135.5	2.5e-25	!	-
IMGVR_UViG_2502422304_000003|2502422304|2502422636|391-20042_II_1888	IMGVR_UViG_2502422304_000003|2502422304|2502422636|391-20042	-	group-II-D1D4-6	RF02005	cm	1	225	1888	1630	-	no	1	0.62	0.5	64.4	6.1e-13	!	-
IMGVR_UViG_2502422304_000003|2502422304|2502422636|391-20042_II_1897	IMGVR_UViG_2502422304_000003|2502422304|2502422636|391-20042	-	group-II-D1D4-4	RF02003	cm	1	138	1897	1755	-	no	1	0.61	0.0	90.1	8.5e-15	!	-
IMGVR_UViG_2502422304_000004|2502422304|2502422700|3-17184_II_13451	IMGVR_UViG_2502422304_000004|2502422304|2502422700|3-17184	-	group-II-D1D4-3	RF02001	cm	1	171	13451	13614	+	no	1	0.54	0.0	128.5	1.3e-23	!	-
IMGVR_UViG_2502422304_000004|2502422304|2502422700|3-17184_II_13797	IMGVR_UViG_2502422304_000004|2502422304|2502422700|3-17184	-	group-II-D1D4-1	RF01998	cm	1	84	13797	13892	+	no	1	0.67	0.0	65.1	7.8e-07	!	-
IMGVR_UViG_2507262031_000002|2507262031|2507278142|1337531-1358605_II_19026	IMGVR_UViG_2507262031_000002|2507262031|2507278142|1337531-1358605	-	group-II-D1D4-7	RF02012	cm	1	148	19026	19137	+	no	1	0.46	0.0	48.0	0.0029	!	-
IMGVR_UViG_2507262035_000003|2507262035|2507281626|3921187-3942667_II_656	IMGVR_UViG_2507262035_000003|2507262035|2507281626|3921187-3942667	-	group-II-D1D4-3	RF02001	cm	1	171	656	845	+	no	1	0.50	0.0	125.3	7.9e-23	!	-
IMGVR_UViG_2507262035_000003|2507262035|2507281626|3921187-3942667_II_968	IMGVR_UViG_2507262035_000003|2507262035|2507281626|3921187-3942667	-	group-II-D1D4-1	RF01998	cm	1	84	968	1063	+	no	1	0.53	0.0	63.4	2e-06	!	-
IMGVR_UViG_2508501002_000002|2508501002|2508501100|4473456-4518329_II_25739	IMGVR_UViG_2508501002_000002|2508501002|2508501100|4473456-4518329	-	group-II-D1D4-5	RF02004	cm	1	201	25739	25941	+	no	1	0.49	0.0	147.7	5.9e-30	!	-
IMGVR_UViG_2508501002_000002|2508501002|2508501100|4473456-4518329_II_28241	IMGVR_UViG_2508501002_000002|2508501002|2508501100|4473456-4518329	-	Intron_gpII	RF00029	cm	1	93	28241	28325	+	no	1	0.52	0.0	59.2	2.2e-06	!	-
IMGVR_UViG_2508501048_000001|2508501048|2508504303|560168-572761_II_950	IMGVR_UViG_2508501048_000001|2508501048|2508504303|560168-572761	-	group-II-D1D4-4	RF02003	cm	1	138	950	1118	+	no	1	0.59	0.0	52.3	2.4e-05	!	-
IMGVR_UViG_2508501048_000001|2508501048|2508504303|560168-572761_II_959	IMGVR_UViG_2508501048_000001|2508501048|2508504303|560168-572761	-	group-II-D1D4-6	RF02005	cm	1	225	959	1102	+	no	1	0.60	0.0	52.6	3.5e-09	!	-
IMGVR_UViG_2509601030_000024|2509601030|2509603475_II_17659	IMGVR_UViG_2509601030_000024|2509601030|2509603475	-	Intron_gpII	RF00029	cm	1	93	17659	17572	-	no	1	0.52	0.0	50.4	0.00033	!	-
IMGVR_UViG_2509601030_000024|2509601030|2509603475_II_20289	IMGVR_UViG_2509601030_000024|2509601030|2509603475	-	group-II-D1D4-5	RF02004	cm	1	201	20289	20078	-	no	1	0.46	0.0	166.1	1.2e-34	!	-
IMGVR_UViG_2509601030_000024|2509601030|2509603475_II_29126	IMGVR_UViG_2509601030_000024|2509601030|2509603475	-	Intron_gpII	RF00029	cm	1	93	29126	29030	-	no	1	0.55	0.0	54.3	3.6e-05	!	-
IMGVR_UViG_2509601035_000004|2509601035|2509604772|2376798-2401756_II_2848	IMGVR_UViG_2509601035_000004|2509601035|2509604772|2376798-2401756	-	Intron_gpII	RF00029	cm	1	93	2848	2944	+	no	1	0.60	0.0	55.5	1.8e-05	!	-
IMGVR_UViG_2510065054_000002|2510065054|2510067386|15358-40710_II_16862	IMGVR_UViG_2510065054_000002|2510065054|2510067386|15358-40710	-	group-II-D1D4-3	RF02001	cm	1	171	16862	16693	-	no	1	0.58	0.1	68.6	6.4e-09	!	-
IMGVR_UViG_2510461053_000001|2510461053|2510509640|466375-517789_II_8956	IMGVR_UViG_2510461053_000001|2510461053|2510509640|466375-517789	-	group-II-D1D4-7	RF02012	cm	1	148	8956	9108	+	no	1	0.46	0.0	93.4	1e-13	!	-
IMGVR_UViG_2510461053_000001|2510461053|2510509640|466375-517789_II_10283	IMGVR_UViG_2510461053_000001|2510461053|2510509640|466375-517789	-	Intron_gpII	RF00029	cm	1	93	10283	10359	+	no	1	0.55	0.0	64.9	8.8e-08	!	-
IMGVR_UViG_2511231048_000008|2511231048|2511243823_II_1948	IMGVR_UViG_2511231048_000008|2511231048|2511243823	-	group-II-D1D4-3	RF02001	cm	1	171	1948	2068	+	no	1	0.50	0.0	48.6	0.00053	!	-
IMGVR_UViG_2511231199_000001|2511231199|2511244679_II_19870	IMGVR_UViG_2511231199_000001|2511231199|2511244679	-	group-II-D1D4-6	RF02005	cm	1	225	19870	19645	-	no	1	0.56	0.0	186.6	6.7e-52	!	-
IMGVR_UViG_2511231199_000003|2511231199|2511244680|1778390-1808525_II_1139	IMGVR_UViG_2511231199_000003|2511231199|2511244680|1778390-1808525	-	group-II-D1D4-6	RF02005	cm	1	225	1139	1364	+	no	1	0.56	0.0	186.6	6.7e-52	!	-
IMGVR_UViG_2511231199_000004|2511231199|2511244680|2280667-2324920_II_42075	IMGVR_UViG_2511231199_000004|2511231199|2511244680|2280667-2324920	-	group-II-D1D4-6	RF02005	cm	1	225	42075	42300	+	no	1	0.56	0.0	186.6	6.7e-52	!	-
IMGVR_UViG_2511231199_000005|2511231199|2511244680|4049987-4084759_II_9189	IMGVR_UViG_2511231199_000005|2511231199|2511244680|4049987-4084759	-	group-II-D1D4-6	RF02005	cm	1	225	9189	8964	-	no	1	0.56	0.0	186.6	6.7e-52	!	-
IMGVR_UViG_2512875014_000001|2512875014|2512875760|1240718-1261911_II_19144	IMGVR_UViG_2512875014_000001|2512875014|2512875760|1240718-1261911	-	group-II-D1D4-7	RF02012	cm	1	148	19144	19255	+	no	1	0.47	0.0	49.7	0.0012	!	-
IMGVR_UViG_2512875026_000005|2512875026|2512880823|932274-974635_II_36276	IMGVR_UViG_2512875026_000005|2512875026|2512880823|932274-974635	-	group-II-D1D4-2	RF01999	cm	1	118	36276	36397	+	no	1	0.61	0.0	83.8	2.2e-12	!	-
IMGVR_UViG_2513237098_000001|2513237098|2513253821_II_44187	IMGVR_UViG_2513237098_000001|2513237098|2513253821	-	Intron_gpII	RF00029	cm	1	93	44187	44111	-	no	1	0.68	0.0	44.7	0.0082	!	-
IMGVR_UViG_2513237166_000001|2513237166|2513259739_II_4128	IMGVR_UViG_2513237166_000001|2513237166|2513259739	-	group-II-D1D4-7	RF02012	cm	1	148	4128	3983	-	no	1	0.62	0.0	82.5	3.4e-11	!	-
IMGVR_UViG_2513237252_000001|2513237252|2513260738|1279528-1290817_II_7367	IMGVR_UViG_2513237252_000001|2513237252|2513260738|1279528-1290817	-	group-II-D1D4-3	RF02001	cm	1	171	7367	7539	+	no	1	0.40	0.0	146.5	5.1e-28	!	-
IMGVR_UViG_2513237252_000001|2513237252|2513260738|1279528-1290817_II_7576	IMGVR_UViG_2513237252_000001|2513237252|2513260738|1279528-1290817	-	group-II-D1D4-1	RF01998	cm	1	84	7576	7638	+	no	1	0.43	0.0	48.9	0.004	!	-
IMGVR_UViG_2513237275_000005|2513237275|2513263230|83589-141983_II_24960	IMGVR_UViG_2513237275_000005|2513237275|2513263230|83589-141983	-	Intron_gpII	RF00029	cm	1	93	24960	24876	-	no	1	0.45	0.0	56.3	1.2e-05	!	-
IMGVR_UViG_2513237275_000005|2513237275|2513263230|83589-141983_II_27480	IMGVR_UViG_2513237275_000005|2513237275|2513263230|83589-141983	-	group-II-D1D4-5	RF02004	cm	1	201	27480	27281	-	no	1	0.47	0.0	148.5	3.7e-30	!	-
IMGVR_UViG_2513237287_000009|2513237287|2513264703_II_4476	IMGVR_UViG_2513237287_000009|2513237287|2513264703	-	Intron_gpII	RF00029	cm	1	93	4476	4380	-	no	1	0.57	0.0	60.9	8.7e-07	!	-
IMGVR_UViG_2513237315_000003|2513237315|2513269063_II_307	IMGVR_UViG_2513237315_000003|2513237315|2513269063	-	Intron_gpII	RF00029	cm	1	93	307	391	+	no	1	0.53	0.0	50.9	0.00025	!	-
IMGVR_UViG_2513237367_000004|2513237367|2513275677_II_6269	IMGVR_UViG_2513237367_000004|2513237367|2513275677	-	group-II-D1D4-7	RF02012	cm	1	148	6269	6378	+	no	1	0.58	0.0	68.9	4.5e-08	!	-
IMGVR_UViG_2513237367_000004|2513237367|2513275677_II_8473	IMGVR_UViG_2513237367_000004|2513237367|2513275677	-	Intron_gpII	RF00029	cm	1	93	8473	8549	+	no	1	0.53	0.0	55.2	2.1e-05	!	-
IMGVR_UViG_2513237367_000005|2513237367|2513275684_II_6522	IMGVR_UViG_2513237367_000005|2513237367|2513275684	-	Intron_gpII	RF00029	cm	1	93	6522	6438	-	no	1	0.53	0.0	51.8	0.00015	!	-
IMGVR_UViG_2513237367_000005|2513237367|2513275684_II_9145	IMGVR_UViG_2513237367_000005|2513237367|2513275684	-	group-II-D1D4-5	RF02004	cm	1	201	9145	8942	-	no	1	0.54	0.0	132.0	6.3e-26	!	-
IMGVR_UViG_2514885005_000001|2514885005|2514885708|60779-97858_II_20249	IMGVR_UViG_2514885005_000001|2514885005|2514885708|60779-97858	-	Intron_gpII	RF00029	cm	1	93	20249	20153	-	no	1	0.57	0.0	55.7	1.6e-05	!	-
IMGVR_UViG_2514885006_000001|2514885006|2514886014|60779-97858_II_20249	IMGVR_UViG_2514885006_000001|2514885006|2514886014|60779-97858	-	Intron_gpII	RF00029	cm	1	93	20249	20153	-	no	1	0.57	0.0	55.7	1.6e-05	!	-
IMGVR_UViG_2515154100_000002|2515154100|2515162600|353828-417796_II_9920	IMGVR_UViG_2515154100_000002|2515154100|2515162600|353828-417796	-	Intron_gpII	RF00029	cm	1	93	9920	9843	-	no	1	0.69	0.0	50.4	0.00032	!	-
IMGVR_UViG_2515154116_000002|2515154116|2515163990|31067-62242_II_11926	IMGVR_UViG_2515154116_000002|2515154116|2515163990|31067-62242	-	group-II-D1D4-1	RF01998	cm	1	84	11926	11838	-	no	1	0.63	0.1	47.4	0.0085	!	-
IMGVR_UViG_2515154116_000002|2515154116|2515163990|31067-62242_II_12114	IMGVR_UViG_2515154116_000002|2515154116|2515163990|31067-62242	-	group-II-D1D4-3	RF02001	cm	1	171	12114	11944	-	no	1	0.59	0.6	99.5	1.7e-16	!	-
IMGVR_UViG_2517572215_000002|2517572215|2517600551_II_36130	IMGVR_UViG_2517572215_000002|2517572215|2517600551	-	group-II-D1D4-4	RF02003	cm	1	138	36130	36249	+	no	1	0.46	0.0	42.3	0.0075	!	-
IMGVR_UViG_2517572215_000002|2517572215|2517600551_II_36139	IMGVR_UViG_2517572215_000002|2517572215|2517600551	-	group-II-D1D4-6	RF02005	cm	1	225	36139	36371	+	no	1	0.47	0.0	132.0	1.7e-34	!	-
IMGVR_UViG_2517572215_000002|2517572215|2517600551_II_37924	IMGVR_UViG_2517572215_000002|2517572215|2517600551	-	Intron_gpII	RF00029	cm	1	93	37924	38022	+	no	1	0.52	0.0	47.9	0.0013	!	-
IMGVR_UViG_2518285522_000007|2518285522|2518287575|625967-653635_II_5984	IMGVR_UViG_2518285522_000007|2518285522|2518287575|625967-653635	-	group-II-D1D4-6	RF02005	cm	1	225	5984	5726	-	no	1	0.54	0.0	48.3	8e-08	!	-
IMGVR_UViG_2518285522_000007|2518285522|2518287575|625967-653635_II_5993	IMGVR_UViG_2518285522_000007|2518285522|2518287575|625967-653635	-	group-II-D1D4-4	RF02003	cm	1	138	5993	5855	-	no	1	0.55	0.0	101.7	1.1e-17	!	-
IMGVR_UViG_2518285615_000001|2518285615|2518298566_II_141	IMGVR_UViG_2518285615_000001|2518285615|2518298566	-	Intron_gpII	RF00029	cm	1	93	141	237	+	no	1	0.55	0.0	54.8	2.7e-05	!	-
IMGVR_UViG_2518285615_000003|2518285615|2518298567_II_19015	IMGVR_UViG_2518285615_000003|2518285615|2518298567	-	Intron_gpII	RF00029	cm	1	93	19015	18919	-	no	1	0.55	0.0	54.8	2.7e-05	!	-
IMGVR_UViG_2518645577_000002|2518645577|2518681606_II_136563	IMGVR_UViG_2518645577_000002|2518645577|2518681606	-	group-II-D1D4-2	RF01999	cm	1	118	136563	136678	+	no	1	0.47	0.0	112.7	2.2e-19	!	-
IMGVR_UViG_2518645577_000002|2518645577|2518681606_II_138290	IMGVR_UViG_2518645577_000002|2518645577|2518681606	-	Intron_gpII	RF00029	cm	1	93	138290	138365	+	no	1	0.54	0.0	54.8	2.6e-05	!	-
IMGVR_UViG_2518645615_000002|2518645615|2518682943_II_1279	IMGVR_UViG_2518645615_000002|2518645615|2518682943	-	group-II-D1D4-3	RF02001	cm	1	171	1279	1472	+	no	1	0.42	0.0	129.6	6.9e-24	!	-
IMGVR_UViG_2518645615_000002|2518645615|2518682943_II_1506	IMGVR_UViG_2518645615_000002|2518645615|2518682943	-	group-II-D1D4-1	RF01998	cm	1	84	1506	1597	+	no	1	0.48	0.0	55.3	0.00014	!	-
IMGVR_UViG_2518645615_000003|2518645615|2518682910|2885-48343_II_21478	IMGVR_UViG_2518645615_000003|2518645615|2518682910|2885-48343	-	Intron_gpII	RF00029	cm	1	93	21478	21376	-	no	1	0.50	0.0	44.8	0.0075	!	-
IMGVR_UViG_2518645615_000003|2518645615|2518682910|2885-48343_II_21974	IMGVR_UViG_2518645615_000003|2518645615|2518682910|2885-48343	-	group-II-D1D4-3	RF02001	cm	1	171	21974	21781	-	no	1	0.41	0.0	130.7	3.8e-24	!	-
IMGVR_UViG_2519103121_000001|2519103121|2519118221|274057-322152_II_8852	IMGVR_UViG_2519103121_000001|2519103121|2519118221|274057-322152	-	group-II-D1D4-5	RF02004	cm	1	201	8852	9030	+	no	1	0.40	0.1	121.9	2.4e-23	!	-
IMGVR_UViG_2519899664_000001|2519899664|2519941192|23210-49110_II_8409	IMGVR_UViG_2519899664_000001|2519899664|2519941192|23210-49110	-	group-II-D1D4-6	RF02005	cm	1	225	8409	8096	-	no	1	0.52	0.0	79.2	1.1e-17	!	-
IMGVR_UViG_2519899781_000003|2519899781|2519959786|24868-86308_II_1553	IMGVR_UViG_2519899781_000003|2519899781|2519959786|24868-86308	-	Intron_gpII	RF00029	cm	1	93	1553	1469	-	no	1	0.49	0.0	46.9	0.0023	!	-
IMGVR_UViG_2519899781_000003|2519899781|2519959786|24868-86308_II_4185	IMGVR_UViG_2519899781_000003|2519899781|2519959786|24868-86308	-	group-II-D1D4-5	RF02004	cm	1	201	4185	3984	-	no	1	0.45	0.0	181.1	1.7e-38	!	-
IMGVR_UViG_2522125086_000002|2522125086|2522135937|584369-661195_II_61885	IMGVR_UViG_2522125086_000002|2522125086|2522135937|584369-661195	-	group-II-D1D4-3	RF02001	cm	1	171	61885	62051	+	no	1	0.45	0.5	117.2	7.8e-21	!	-
IMGVR_UViG_2523231022_000001|2523231022|2523237211_II_2200	IMGVR_UViG_2523231022_000001|2523231022|2523237211	-	Intron_gpII	RF00029	cm	1	93	2200	2298	+	no	1	0.55	0.0	61.4	6.4e-07	!	-
IMGVR_UViG_2523231059_000012|2523231059|2523241791|6640-29134_II_18256	IMGVR_UViG_2523231059_000012|2523231059|2523241791|6640-29134	-	Intron_gpII	RF00029	cm	1	93	18256	18180	-	no	1	0.56	0.0	55.8	1.5e-05	!	-
IMGVR_UViG_2524023169_000001|2524023169|2524032956_II_5909	IMGVR_UViG_2524023169_000001|2524023169|2524032956	-	Intron_gpII	RF00029	cm	1	93	5909	5825	-	no	1	0.52	0.0	56.5	1e-05	!	-
IMGVR_UViG_2524023183_000005|2524023183|2524034610_II_66	IMGVR_UViG_2524023183_000005|2524023183|2524034610	-	group-II-D1D4-3	RF02001	cm	1	66	66	1	-	3'	3	0.68	0.0	47.4	0.001	!	-
IMGVR_UViG_2524023220_000001|2524023220|2524037964|3568463-3606753_II_22354	IMGVR_UViG_2524023220_000001|2524023220|2524037964|3568463-3606753	-	group-II-D1D4-3	RF02001	cm	1	171	22354	22540	+	no	1	0.55	0.0	91.8	1.3e-14	!	-
IMGVR_UViG_2524023220_000001|2524023220|2524037964|3568463-3606753_II_22598	IMGVR_UViG_2524023220_000001|2524023220|2524037964|3568463-3606753	-	group-II-D1D4-1	RF01998	cm	1	84	22598	22706	+	no	1	0.61	0.0	50.0	0.0022	!	-
IMGVR_UViG_2524023243_000001|2524023243|2524040940|54459-75283_II_7005	IMGVR_UViG_2524023243_000001|2524023243|2524040940|54459-75283	-	group-II-D1D4-4	RF02003	cm	1	138	7005	7142	+	no	1	0.49	0.0	83.0	4.9e-13	!	-
IMGVR_UViG_2524614654_000006|2524614654|2524680933_II_256	IMGVR_UViG_2524614654_000006|2524614654|2524680933	-	group-II-D1D4-3	RF02001	cm	1	171	256	84	-	no	1	0.42	1.3	109.1	7.6e-19	!	-
IMGVR_UViG_2524614712_000003|2524614712|2524685248_II_6470	IMGVR_UViG_2524614712_000003|2524614712|2524685248	-	Intron_gpII	RF00029	cm	1	93	6470	6558	+	no	1	0.52	0.0	52.7	8.6e-05	!	-
IMGVR_UViG_2524614855_000003|2524614855|2524708658|76-40752_II_16252	IMGVR_UViG_2524614855_000003|2524614855|2524708658|76-40752	-	Intron_gpII	RF00029	cm	1	93	16252	16156	-	no	1	0.54	0.0	55.5	1.8e-05	!	-
IMGVR_UViG_2529292737_000002|2529292737|2529332521|45955-80107_II_30194	IMGVR_UViG_2529292737_000002|2529292737|2529332521|45955-80107	-	Intron_gpII	RF00029	cm	1	93	30194	30118	-	no	1	0.53	0.0	51.9	0.00014	!	-
IMGVR_UViG_2529292884_000006|2529292884|2529364133_II_8133	IMGVR_UViG_2529292884_000006|2529292884|2529364133	-	Intron_gpII	RF00029	cm	1	93	8133	8057	-	no	1	0.56	0.0	61.2	7.2e-07	!	-
IMGVR_UViG_2529292884_000006|2529292884|2529364133_II_10405	IMGVR_UViG_2529292884_000006|2529292884|2529364133	-	group-II-D1D4-7	RF02012	cm	1	148	10405	10259	-	no	1	0.53	0.0	135.0	2.8e-23	!	-
IMGVR_UViG_2529292884_000011|2529292884|2529364134_II_53	IMGVR_UViG_2529292884_000011|2529292884|2529364134	-	Intron_gpII	RF00029	cm	1	70	53	1	-	3'	3	0.60	0.0	49.4	0.00057	!	-
IMGVR_UViG_2529292884_000011|2529292884|2529364134_II_2325	IMGVR_UViG_2529292884_000011|2529292884|2529364134	-	group-II-D1D4-7	RF02012	cm	1	148	2325	2179	-	no	1	0.53	0.0	135.0	2.8e-23	!	-
IMGVR_UViG_2529292907_000021|2529292907|2529367056|1-42935_II_736	IMGVR_UViG_2529292907_000021|2529292907|2529367056|1-42935	-	Intron_gpII	RF00029	cm	1	93	736	822	+	no	1	0.61	0.0	60.8	9.1e-07	!	-
IMGVR_UViG_2529293059_000001|2529293059|2529393145_II_2966	IMGVR_UViG_2529293059_000001|2529293059|2529393145	-	Intron_gpII	RF00029	cm	1	93	2966	2890	-	no	1	0.52	0.0	65.4	6.9e-08	!	-
IMGVR_UViG_2529293059_000001|2529293059|2529393145_II_5183	IMGVR_UViG_2529293059_000001|2529293059|2529393145	-	group-II-D1D4-7	RF02012	cm	1	148	5183	5055	-	no	1	0.47	0.0	80.1	1.2e-10	!	-
IMGVR_UViG_2529293240_000008|2529293240|2529416616_II_669	IMGVR_UViG_2529293240_000008|2529293240|2529416616	-	group-II-D1D4-2	RF01999	cm	1	118	669	782	+	no	1	0.57	0.0	80.8	1.1e-11	!	-
IMGVR_UViG_2529293240_000008|2529293240|2529416616_II_1460	IMGVR_UViG_2529293240_000008|2529293240|2529416616	-	Intron_gpII	RF00029	cm	1	93	1460	1535	+	no	1	0.67	0.0	56.6	9.5e-06	!	-
IMGVR_UViG_2531839012_000004|2531839012|2531841907|176424-216304_II_2211	IMGVR_UViG_2531839012_000004|2531839012|2531841907|176424-216304	-	group-II-D1D4-1	RF01998	cm	1	84	2211	2140	-	no	1	0.46	0.0	58.0	3.3e-05	!	-
IMGVR_UViG_2531839012_000004|2531839012|2531841907|176424-216304_II_2444	IMGVR_UViG_2531839012_000004|2531839012|2531841907|176424-216304	-	group-II-D1D4-3	RF02001	cm	1	171	2444	2250	-	no	1	0.49	0.0	137.8	6.7e-26	!	-
IMGVR_UViG_2531839015_000003|2531839015|2531842013|88291-138194_II_19736	IMGVR_UViG_2531839015_000003|2531839015|2531842013|88291-138194	-	Intron_gpII	RF00029	cm	1	93	19736	19652	-	no	1	0.53	0.0	50.9	0.00025	!	-
IMGVR_UViG_2531839015_000003|2531839015|2531842013|88291-138194_II_22334	IMGVR_UViG_2531839015_000003|2531839015|2531842013|88291-138194	-	group-II-D1D4-5	RF02004	cm	1	201	22334	22134	-	no	1	0.50	0.0	174.4	8.4e-37	!	-
IMGVR_UViG_2531839015_000003|2531839015|2531842013|88291-138194_II_37657	IMGVR_UViG_2531839015_000003|2531839015|2531842013|88291-138194	-	Intron_gpII	RF00029	cm	1	93	37657	37753	+	no	1	0.57	0.0	60.5	1.1e-06	!	-
IMGVR_UViG_2531839015_000003|2531839015|2531842013|88291-138194_II_41278	IMGVR_UViG_2531839015_000003|2531839015|2531842013|88291-138194	-	group-II-D1D4-5	RF02004	cm	1	201	41278	41478	+	no	1	0.50	0.0	174.4	8.4e-37	!	-
IMGVR_UViG_2531839015_000003|2531839015|2531842013|88291-138194_II_43876	IMGVR_UViG_2531839015_000003|2531839015|2531842013|88291-138194	-	Intron_gpII	RF00029	cm	1	93	43876	43960	+	no	1	0.53	0.0	50.9	0.00025	!	-
IMGVR_UViG_2531839015_000004|2531839015|2531842023|75448-94616_II_17614	IMGVR_UViG_2531839015_000004|2531839015|2531842023|75448-94616	-	group-II-D1D4-3	RF02001	cm	1	171	17614	17783	+	no	1	0.46	0.4	143.6	2.6e-27	!	-
IMGVR_UViG_2531839016_000004|2531839016|2531842149_II_6059	IMGVR_UViG_2531839016_000004|2531839016|2531842149	-	Intron_gpII	RF00029	cm	1	93	6059	5963	-	no	1	0.58	0.0	54.2	3.8e-05	!	-
IMGVR_UViG_2531839164_000003|2531839164|2531870634_II_48145	IMGVR_UViG_2531839164_000003|2531839164|2531870634	-	group-II-D1D4-3	RF02001	cm	1	97	48145	48241	+	3'	3	0.52	0.1	45.6	0.0028	!	-
IMGVR_UViG_2531839195_000006|2531839195|2531875032_II_4216	IMGVR_UViG_2531839195_000006|2531839195|2531875032	-	Intron_gpII	RF00029	cm	1	93	4216	4130	-	no	1	0.61	0.0	60.8	9.1e-07	!	-
IMGVR_UViG_2531839195_000013|2531839195|2531875056_II_11556	IMGVR_UViG_2531839195_000013|2531839195|2531875056	-	Intron_gpII	RF00029	cm	1	93	11556	11470	-	no	1	0.61	0.0	60.8	9.1e-07	!	-
IMGVR_UViG_2531839301_000005|2531839301|2531886061|65383-86943_II_16534	IMGVR_UViG_2531839301_000005|2531839301|2531886061|65383-86943	-	group-II-D1D4-3	RF02001	cm	1	171	16534	16706	+	no	1	0.43	0.0	146.4	5.2e-28	!	-
IMGVR_UViG_2531839301_000005|2531839301|2531886061|65383-86943_II_16742	IMGVR_UViG_2531839301_000005|2531839301|2531886061|65383-86943	-	group-II-D1D4-1	RF01998	cm	1	84	16742	16830	+	no	1	0.46	0.0	52.8	0.00049	!	-
IMGVR_UViG_2531839307_000013|2531839307|2531886351|51356-100420_II_33593	IMGVR_UViG_2531839307_000013|2531839307|2531886351|51356-100420	-	group-II-D1D4-7	RF02012	cm	1	148	33593	33741	+	no	1	0.52	0.0	124.4	7.7e-21	!	-
IMGVR_UViG_2531839307_000013|2531839307|2531886351|51356-100420_II_35899	IMGVR_UViG_2531839307_000013|2531839307|2531886351|51356-100420	-	Intron_gpII	RF00029	cm	1	93	35899	35975	+	no	1	0.58	0.0	64.2	1.3e-07	!	-
IMGVR_UViG_2531839358_000003|2531839358|2531890786|96168-103435_II_3407	IMGVR_UViG_2531839358_000003|2531839358|2531890786|96168-103435	-	Intron_gpII	RF00029	cm	1	93	3407	3323	-	no	1	0.46	0.0	49.2	0.00063	!	-
IMGVR_UViG_2531839358_000003|2531839358|2531890786|96168-103435_II_5854	IMGVR_UViG_2531839358_000003|2531839358|2531890786|96168-103435	-	group-II-D1D4-5	RF02004	cm	1	201	5854	5676	-	no	1	0.43	0.0	113.3	3.7e-21	!	-
IMGVR_UViG_2531839360_000008|2531839360|2531890879|364749-419761_II_45048	IMGVR_UViG_2531839360_000008|2531839360|2531890879|364749-419761	-	group-II-D1D4-3	RF02001	cm	1	171	45048	44876	-	no	1	0.42	0.2	123.7	1.9e-22	!	-
IMGVR_UViG_2531839366_000001|2531839366|2531891489_II_72852	IMGVR_UViG_2531839366_000001|2531839366|2531891489	-	Intron_gpII	RF00029	cm	1	93	72852	72768	-	no	1	0.47	0.0	47.9	0.0013	!	-
IMGVR_UViG_2531839366_000001|2531839366|2531891489_II_73544	IMGVR_UViG_2531839366_000001|2531839366|2531891489	-	group-II-D1D4-5	RF02004	cm	1	201	73544	73366	-	no	1	0.39	0.2	115.1	1.3e-21	!	-
IMGVR_UViG_2531839529_000007|2531839529|2531907631|64975-103158_II_7216	IMGVR_UViG_2531839529_000007|2531839529|2531907631|64975-103158	-	Intron_gpII	RF00029	cm	1	93	7216	7130	-	no	1	0.61	0.0	60.8	9.1e-07	!	-
IMGVR_UViG_2531839544_000008|2531839544|2531910203|142584-163844_II_14915	IMGVR_UViG_2531839544_000008|2531839544|2531910203|142584-163844	-	Intron_gpII	RF00029	cm	1	93	14915	14831	-	no	1	0.47	0.0	51.5	0.00018	!	-
IMGVR_UViG_2531839544_000008|2531839544|2531910203|142584-163844_II_17545	IMGVR_UViG_2531839544_000008|2531839544|2531910203|142584-163844	-	group-II-D1D4-5	RF02004	cm	1	201	17545	17360	-	no	1	0.51	0.0	92.2	9.5e-16	!	-
IMGVR_UViG_2531839575_000001|2531839575|2531913666|60266-121000_II_20265	IMGVR_UViG_2531839575_000001|2531839575|2531913666|60266-121000	-	group-II-D1D4-5	RF02004	cm	1	201	20265	20443	+	no	1	0.40	0.1	121.9	2.4e-23	!	-
IMGVR_UViG_2531839741_000006|2531839741|2531937444_II_25738	IMGVR_UViG_2531839741_000006|2531839741|2531937444	-	Intron_gpII	RF00029	cm	1	93	25738	25654	-	no	1	0.46	0.0	61.0	8.2e-07	!	-
IMGVR_UViG_2531839741_000006|2531839741|2531937444_II_26305	IMGVR_UViG_2531839741_000006|2531839741|2531937444	-	group-II-D1D4-5	RF02004	cm	1	201	26305	26111	-	no	1	0.41	0.0	148.5	3.6e-30	!	-
IMGVR_UViG_2534681703_000016|2534681703|2534698753_II_35841	IMGVR_UViG_2534681703_000016|2534681703|2534698753	-	group-II-D1D4-6	RF02005	cm	1	225	35841	35616	-	no	1	0.56	0.0	186.6	6.7e-52	!	-
IMGVR_UViG_2534681837_000002|2534681837|2534725357|85576-163072_II_30079	IMGVR_UViG_2534681837_000002|2534681837|2534725357|85576-163072	-	group-II-D1D4-1	RF01998	cm	1	84	30079	30007	-	no	1	0.48	0.0	53.9	0.00029	!	-
IMGVR_UViG_2534681837_000002|2534681837|2534725357|85576-163072_II_30305	IMGVR_UViG_2534681837_000002|2534681837|2534725357|85576-163072	-	group-II-D1D4-3	RF02001	cm	1	171	30305	30133	-	no	1	0.43	0.0	152.6	1.5e-29	!	-
IMGVR_UViG_2534682010_000006|2534682010|2534776767_II_247	IMGVR_UViG_2534682010_000006|2534682010|2534776767	-	group-II-D1D4-4	RF02003	cm	1	138	247	423	+	no	1	0.46	0.0	98.4	7.1e-17	!	-
IMGVR_UViG_2534682010_000006|2534682010|2534776767_II_2161	IMGVR_UViG_2534682010_000006|2534682010|2534776767	-	Intron_gpII	RF00029	cm	1	93	2161	2242	+	no	1	0.51	0.0	52.5	9.6e-05	!	-
IMGVR_UViG_2534682065_000010|2534682065|2534781872|20265-30062_II_7607	IMGVR_UViG_2534682065_000010|2534682065|2534781872|20265-30062	-	group-II-D1D4-7	RF02012	cm	1	148	7607	7740	+	no	1	0.48	0.0	80.5	9.5e-11	!	-
IMGVR_UViG_2534682147_000002|2534682147|2534790673_II_14	IMGVR_UViG_2534682147_000002|2534682147|2534790673	-	Intron_gpII	RF00029	cm	1	93	14	95	+	no	1	0.51	0.0	52.5	9.6e-05	!	-
IMGVR_UViG_2534682147_000003|2534682147|2534790664_II_53	IMGVR_UViG_2534682147_000003|2534682147|2534790664	-	group-II-D1D4-5	RF02004	cm	1	201	53	224	+	no	1	0.41	0.0	49.7	7.4e-05	!	-
IMGVR_UViG_2534682147_000003|2534682147|2534790664_II_2612	IMGVR_UViG_2534682147_000003|2534682147|2534790664	-	Intron_gpII	RF00029	cm	1	93	2612	2719	+	no	1	0.48	0.0	51.3	0.00019	!	-
IMGVR_UViG_2534682147_000003|2534682147|2534790664_II_16888	IMGVR_UViG_2534682147_000003|2534682147|2534790664	-	group-II-D1D4-7	RF02012	cm	1	148	16888	17016	+	no	1	0.47	0.0	83.4	2.1e-11	!	-
IMGVR_UViG_2534682147_000003|2534682147|2534790664_II_19105	IMGVR_UViG_2534682147_000003|2534682147|2534790664	-	Intron_gpII	RF00029	cm	1	93	19105	19181	+	no	1	0.52	0.0	65.4	6.9e-08	!	-
IMGVR_UViG_2534682147_000004|2534682147|2534790663|2895-19793_II_15025	IMGVR_UViG_2534682147_000004|2534682147|2534790663|2895-19793	-	group-II-D1D4-4	RF02003	cm	1	138	15025	15201	+	no	1	0.46	0.0	98.4	7.1e-17	!	-
IMGVR_UViG_2534682192_000005|2534682192|2534797807_II_319	IMGVR_UViG_2534682192_000005|2534682192|2534797807	-	group-II-D1D4-3	RF02001	cm	1	171	319	149	-	no	1	0.46	0.2	111.6	1.8e-19	!	-
IMGVR_UViG_2534682205_000004|2534682205|2534798969|73901-93069_II_17614	IMGVR_UViG_2534682205_000004|2534682205|2534798969|73901-93069	-	group-II-D1D4-3	RF02001	cm	1	171	17614	17783	+	no	1	0.46	0.4	143.6	2.6e-27	!	-
IMGVR_UViG_2534682311_000008|2534682311|2534819147|6352-22384_II_10986	IMGVR_UViG_2534682311_000008|2534682311|2534819147|6352-22384	-	group-II-D1D4-4	RF02003	cm	1	138	10986	11112	+	no	1	0.51	0.0	52.2	2.6e-05	!	-
IMGVR_UViG_2534682313_000001|2534682313|2534819523|89495-151994_II_18472	IMGVR_UViG_2534682313_000001|2534682313|2534819523|89495-151994	-	Intron_gpII	RF00029	cm	1	93	18472	18401	-	no	1	0.69	0.0	44.4	0.0094	!	-
IMGVR_UViG_2534682313_000001|2534682313|2534819523|89495-151994_II_19988	IMGVR_UViG_2534682313_000001|2534682313|2534819523|89495-151994	-	group-II-D1D4-1	RF01998	cm	1	84	19988	19904	-	no	1	0.64	0.0	52.6	0.00057	!	-
IMGVR_UViG_2534682313_000001|2534682313|2534819523|89495-151994_II_20195	IMGVR_UViG_2534682313_000001|2534682313|2534819523|89495-151994	-	group-II-D1D4-3	RF02001	cm	1	171	20195	20024	-	no	1	0.60	0.3	143.4	2.8e-27	!	-
IMGVR_UViG_2537561697_000009|2537561697|2537582814|3-9157_II_1093	IMGVR_UViG_2537561697_000009|2537561697|2537582814|3-9157	-	Intron_gpII	RF00029	cm	1	93	1093	1009	-	no	1	0.47	0.0	49.3	0.00061	!	-
IMGVR_UViG_2537561697_000009|2537561697|2537582814|3-9157_II_1781	IMGVR_UViG_2537561697_000009|2537561697|2537582814|3-9157	-	group-II-D1D4-5	RF02004	cm	1	201	1781	1603	-	no	1	0.41	0.0	121.9	2.3e-23	!	-
IMGVR_UViG_2537561705_000010|2537561705|2537583575|61752-66565_II_3715	IMGVR_UViG_2537561705_000010|2537561705|2537583575|61752-66565	-	group-II-D1D4-1	RF01998	cm	1	84	3715	3653	-	no	1	0.43	0.0	48.9	0.004	!	-
IMGVR_UViG_2537561705_000010|2537561705|2537583575|61752-66565_II_3924	IMGVR_UViG_2537561705_000010|2537561705|2537583575|61752-66565	-	group-II-D1D4-3	RF02001	cm	1	171	3924	3752	-	no	1	0.40	0.0	146.5	5.1e-28	!	-
IMGVR_UViG_2537561801_000007|2537561801|2537594902_II_3009	IMGVR_UViG_2537561801_000007|2537561801|2537594902	-	Intron_gpII	RF00029	cm	1	93	3009	2932	-	no	1	0.63	0.0	57.6	5.5e-06	!	-
IMGVR_UViG_2537561801_000007|2537561801|2537594902_II_5276	IMGVR_UViG_2537561801_000007|2537561801|2537594902	-	group-II-D1D4-7	RF02012	cm	1	148	5276	5126	-	no	1	0.57	0.0	125.6	3.9e-21	!	-
IMGVR_UViG_2537561846_000012|2537561846|2537602920|48379-88541_II_12735	IMGVR_UViG_2537561846_000012|2537561846|2537602920|48379-88541	-	group-II-D1D4-3	RF02001	cm	1	171	12735	12906	+	no	1	0.42	0.7	125.7	6.4e-23	!	-
IMGVR_UViG_2537561849_000001|2537561849|2537603161|209924-217191_II_3407	IMGVR_UViG_2537561849_000001|2537561849|2537603161|209924-217191	-	Intron_gpII	RF00029	cm	1	93	3407	3323	-	no	1	0.46	0.0	49.2	0.00063	!	-
IMGVR_UViG_2537561849_000001|2537561849|2537603161|209924-217191_II_5854	IMGVR_UViG_2537561849_000001|2537561849|2537603161|209924-217191	-	group-II-D1D4-5	RF02004	cm	1	201	5854	5676	-	no	1	0.43	0.0	113.3	3.7e-21	!	-
IMGVR_UViG_2537561852_000007|2537561852|2537603324|21583-59940_II_13529	IMGVR_UViG_2537561852_000007|2537561852|2537603324|21583-59940	-	Intron_gpII	RF00029	cm	1	93	13529	13625	+	no	1	0.48	0.0	58.4	3.6e-06	!	-
IMGVR_UViG_2537561876_000002|2537561876|2537605224|230175-255733_II_20356	IMGVR_UViG_2537561876_000002|2537561876|2537605224|230175-255733	-	group-II-D1D4-6	RF02005	cm	1	225	20356	20581	+	no	1	0.56	0.0	186.6	6.7e-52	!	-
IMGVR_UViG_2537562005_000002|2537562005|2537616154|150-30821_II_2053	IMGVR_UViG_2537562005_000002|2537562005|2537616154|150-30821	-	group-II-D1D4-5	RF02004	cm	1	201	2053	2231	+	no	1	0.41	0.0	121.9	2.3e-23	!	-
IMGVR_UViG_2537562005_000002|2537562005|2537616154|150-30821_II_2741	IMGVR_UViG_2537562005_000002|2537562005|2537616154|150-30821	-	Intron_gpII	RF00029	cm	1	93	2741	2825	+	no	1	0.47	0.0	49.3	0.00061	!	-
IMGVR_UViG_2537562006_000002|2537562006|2537616220|103275-133946_II_27932	IMGVR_UViG_2537562006_000002|2537562006|2537616220|103275-133946	-	Intron_gpII	RF00029	cm	1	93	27932	27848	-	no	1	0.47	0.0	49.3	0.00061	!	-
IMGVR_UViG_2537562006_000002|2537562006|2537616220|103275-133946_II_28620	IMGVR_UViG_2537562006_000002|2537562006|2537616220|103275-133946	-	group-II-D1D4-5	RF02004	cm	1	201	28620	28442	-	no	1	0.41	0.0	121.9	2.3e-23	!	-
IMGVR_UViG_2537562048_000010|2537562048|2537620885|125717-130527_II_3715	IMGVR_UViG_2537562048_000010|2537562048|2537620885|125717-130527	-	group-II-D1D4-1	RF01998	cm	1	84	3715	3653	-	no	1	0.43	0.0	48.9	0.004	!	-
IMGVR_UViG_2537562048_000010|2537562048|2537620885|125717-130527_II_3924	IMGVR_UViG_2537562048_000010|2537562048|2537620885|125717-130527	-	group-II-D1D4-3	RF02001	cm	1	171	3924	3752	-	no	1	0.40	0.0	146.5	5.1e-28	!	-
IMGVR_UViG_2537562062_000001|2537562062|2537622091_II_10816	IMGVR_UViG_2537562062_000001|2537562062|2537622091	-	Intron_gpII	RF00029	cm	1	93	10816	10740	-	no	1	0.58	0.0	64.2	1.3e-07	!	-
IMGVR_UViG_2537562062_000001|2537562062|2537622091_II_13122	IMGVR_UViG_2537562062_000001|2537562062|2537622091	-	group-II-D1D4-7	RF02012	cm	1	148	13122	12974	-	no	1	0.52	0.0	124.4	7.7e-21	!	-
IMGVR_UViG_2540341071_000001|2540341071|2540348102|3210525-3264786_II_41496	IMGVR_UViG_2540341071_000001|2540341071|2540348102|3210525-3264786	-	group-II-D1D4-6	RF02005	cm	1	225	41496	41271	-	no	1	0.56	0.0	186.6	6.7e-52	!	-
IMGVR_UViG_2541047097_000007|2541047097|2541082046_II_8304	IMGVR_UViG_2541047097_000007|2541047097|2541082046	-	Intron_gpII	RF00029	cm	1	93	8304	8228	-	no	1	0.56	0.0	61.2	7.2e-07	!	-
IMGVR_UViG_2541047277_000004|2541047277|2541108023_II_15765	IMGVR_UViG_2541047277_000004|2541047277|2541108023	-	group-II-D1D4-5	RF02004	cm	1	201	15765	15962	+	no	1	0.47	0.0	186.9	5.2e-40	!	-
IMGVR_UViG_2541047384_000004|2541047384|2541127761_II_2056	IMGVR_UViG_2541047384_000004|2541047384|2541127761	-	Intron_gpII	RF00029	cm	1	93	2056	1960	-	no	1	0.52	0.0	65.0	8.6e-08	!	-
IMGVR_UViG_2541047393_000008|2541047393|2541129030_II_2510	IMGVR_UViG_2541047393_000008|2541047393|2541129030	-	Intron_gpII	RF00029	cm	1	93	2510	2606	+	no	1	0.52	0.0	65.0	8.6e-08	!	-
IMGVR_UViG_2541047438_000007|2541047438|2541132148_II_8278	IMGVR_UViG_2541047438_000007|2541047438|2541132148	-	Intron_gpII	RF00029	cm	1	93	8278	8202	-	no	1	0.56	0.0	61.2	7.2e-07	!	-
IMGVR_UViG_2541047519_000001|2541047519|2541143359|117933-187054_II_50958	IMGVR_UViG_2541047519_000001|2541047519|2541143359|117933-187054	-	group-II-D1D4-5	RF02004	cm	1	201	50958	51138	+	no	1	0.39	0.0	107.6	1.1e-19	!	-
IMGVR_UViG_2541047718_000005|2541047718|2541169303_II_32913	IMGVR_UViG_2541047718_000005|2541047718|2541169303	-	Intron_gpII	RF00029	cm	1	93	32913	32827	-	no	1	0.61	0.0	60.8	9.1e-07	!	-
IMGVR_UViG_2541047823_000003|2541047823|2541173980_II_32913	IMGVR_UViG_2541047823_000003|2541047823|2541173980	-	Intron_gpII	RF00029	cm	1	93	32913	32827	-	no	1	0.61	0.0	60.8	9.1e-07	!	-
IMGVR_UViG_2545824651_000002|2545824651|2545850489|1-4811_II_888	IMGVR_UViG_2545824651_000002|2545824651|2545850489|1-4811	-	group-II-D1D4-3	RF02001	cm	1	171	888	1060	+	no	1	0.40	0.0	146.5	5.1e-28	!	-
IMGVR_UViG_2545824651_000002|2545824651|2545850489|1-4811_II_1097	IMGVR_UViG_2545824651_000002|2545824651|2545850489|1-4811	-	group-II-D1D4-1	RF01998	cm	1	84	1097	1159	+	no	1	0.43	0.0	48.9	0.004	!	-
IMGVR_UViG_2547132149_000001|2547132149|2547169643_II_8978	IMGVR_UViG_2547132149_000001|2547132149|2547169643	-	Intron_gpII	RF00029	cm	1	93	8978	8894	-	no	1	0.49	0.0	53.8	4.8e-05	!	-
IMGVR_UViG_2547132149_000001|2547132149|2547169643_II_11575	IMGVR_UViG_2547132149_000001|2547132149|2547169643	-	group-II-D1D4-5	RF02004	cm	1	201	11575	11370	-	no	1	0.46	0.0	179.8	3.5e-38	!	-
IMGVR_UViG_2547132418_000015|2547132418|2547273359_II_35639	IMGVR_UViG_2547132418_000015|2547132418|2547273359	-	group-II-D1D4-6	RF02005	cm	1	225	35639	35414	-	no	1	0.56	0.0	186.6	6.7e-52	!	-
IMGVR_UViG_2548876535_000002|2548876535|2548889493_II_13782	IMGVR_UViG_2548876535_000002|2548876535|2548889493	-	group-II-D1D4-6	RF02005	cm	1	79	13782	13861	+	3'	3	0.57	0.0	55.1	5.6e-10	!	-
IMGVR_UViG_2548876812_000007|2548876812|2548975738_II_2616	IMGVR_UViG_2548876812_000007|2548876812|2548975738	-	group-II-D1D4-1	RF01998	cm	1	84	2616	2532	-	no	1	0.59	0.0	53.2	0.00042	!	-
IMGVR_UViG_2548876812_000007|2548876812|2548975738_II_2822	IMGVR_UViG_2548876812_000007|2548876812|2548975738	-	group-II-D1D4-3	RF02001	cm	1	171	2822	2652	-	no	1	0.58	0.0	128.1	1.6e-23	!	-
IMGVR_UViG_2548877001_000005|2548877001|2549033941|10206-41009_II_7548	IMGVR_UViG_2548877001_000005|2548877001|2549033941|10206-41009	-	group-II-D1D4-6	RF02005	cm	1	225	7548	7336	-	no	1	0.54	0.0	80.5	4.3e-18	!	-
IMGVR_UViG_2548877156_000001|2548877156|2549082400|1192188-1251790_II_32037	IMGVR_UViG_2548877156_000001|2548877156|2549082400|1192188-1251790	-	group-II-D1D4-3	RF02001	cm	1	171	32037	32208	+	no	1	0.59	0.9	106.1	4.1e-18	!	-
IMGVR_UViG_2548877156_000001|2548877156|2549082400|1192188-1251790_II_38840	IMGVR_UViG_2548877156_000001|2548877156|2549082400|1192188-1251790	-	group-II-D1D4-3	RF02001	cm	1	171	38840	39011	+	no	1	0.59	0.9	106.1	4.1e-18	!	-
IMGVR_UViG_2551306228_000004|2551306228|2551366199|294-119484_II_39468	IMGVR_UViG_2551306228_000004|2551306228|2551366199|294-119484	-	Intron_gpII	RF00029	cm	1	93	39468	39375	-	no	1	0.53	0.0	62.8	2.9e-07	!	-
IMGVR_UViG_2551306248_000009|2551306248|2551367942|20453-38839_II_18387	IMGVR_UViG_2551306248_000009|2551306248|2551367942|20453-38839	-	Intron_gpII	RF00029	cm	9	93	18387	18319	-	5'	2	0.46	0.0	45.9	0.0041	!	-
IMGVR_UViG_2551306263_000004|2551306263|2551369215_II_41292	IMGVR_UViG_2551306263_000004|2551306263|2551369215	-	Intron_gpII	RF00029	cm	1	93	41292	41216	-	no	1	0.48	0.0	64.2	1.3e-07	!	-
IMGVR_UViG_2551306541_000002|2551306541|2551429719_II_811	IMGVR_UViG_2551306541_000002|2551306541|2551429719	-	group-II-D1D4-5	RF02004	cm	1	201	811	610	-	no	1	0.40	0.0	174.6	7.5e-37	!	-
IMGVR_UViG_2551306624_000003|2551306624|2551448780_II_22963	IMGVR_UViG_2551306624_000003|2551306624|2551448780	-	group-II-D1D4-4	RF02003	cm	1	138	22963	23100	+	no	1	0.50	0.0	81.4	1.2e-12	!	-
IMGVR_UViG_2551306624_000003|2551306624|2551448780_II_22972	IMGVR_UViG_2551306624_000003|2551306624|2551448780	-	group-II-D1D4-6	RF02005	cm	1	225	22972	23242	+	no	1	0.49	0.0	41.9	8.7e-06	!	-
IMGVR_UViG_2551306645_000004|2551306645|2551463738_II_126	IMGVR_UViG_2551306645_000004|2551306645|2551463738	-	group-II-D1D4-6	RF02005	cm	1	225	126	351	+	no	1	0.56	0.0	186.6	6.7e-52	!	-
IMGVR_UViG_2551306645_000011|2551306645|2551463745|15196-55086_II_1139	IMGVR_UViG_2551306645_000011|2551306645|2551463745|15196-55086	-	group-II-D1D4-6	RF02005	cm	1	225	1139	1364	+	no	1	0.56	0.0	186.6	6.7e-52	!	-
IMGVR_UViG_2554235113_000004|2554235113|2554260573|35971-52617_II_4931	IMGVR_UViG_2554235113_000004|2554235113|2554260573|35971-52617	-	group-II-D1D4-7	RF02012	cm	1	148	4931	5105	+	no	1	0.46	0.0	52.3	0.00029	!	-
IMGVR_UViG_2554235324_000001|2554235324|2554308845|1265732-1299801_II_30989	IMGVR_UViG_2554235324_000001|2554235324|2554308845|1265732-1299801	-	Intron_gpII	RF00029	cm	1	93	30989	30905	-	no	1	0.49	0.0	53.8	4.8e-05	!	-
IMGVR_UViG_2554235324_000001|2554235324|2554308845|1265732-1299801_II_33587	IMGVR_UViG_2554235324_000001|2554235324|2554308845|1265732-1299801	-	group-II-D1D4-5	RF02004	cm	1	201	33587	33382	-	no	1	0.48	0.0	185.7	1.1e-39	!	-
IMGVR_UViG_2554235360_000001|2554235360|2554308898|1777331-1986523_II_110758	IMGVR_UViG_2554235360_000001|2554235360|2554308898|1777331-1986523	-	Intron_gpII	RF00029	cm	1	93	110758	110674	-	no	1	0.52	0.0	54.9	2.5e-05	!	-
IMGVR_UViG_2554235360_000001|2554235360|2554308898|1777331-1986523_II_112686	IMGVR_UViG_2554235360_000001|2554235360|2554308898|1777331-1986523	-	group-II-D1D4-5	RF02004	cm	1	201	112686	112477	-	no	1	0.47	0.0	133.1	3.2e-26	!	-
IMGVR_UViG_2554235445_000004|2554235445|2554309015|3466619-3506778_II_39022	IMGVR_UViG_2554235445_000004|2554235445|2554309015|3466619-3506778	-	group-II-D1D4-6	RF02005	cm	1	225	39022	38797	-	no	1	0.56	0.0	186.6	6.7e-52	!	-
IMGVR_UViG_2558309122_000005|2558309122|2558322134|411744-455402_II_7291	IMGVR_UViG_2558309122_000005|2558309122|2558322134|411744-455402	-	Intron_gpII	RF00029	cm	1	93	7291	7204	-	no	1	0.59	0.0	47.2	0.002	!	-
IMGVR_UViG_2558309122_000005|2558309122|2558322134|411744-455402_II_19274	IMGVR_UViG_2558309122_000005|2558309122|2558322134|411744-455402	-	Intron_gpII	RF00029	cm	1	93	19274	19178	-	no	1	0.61	0.0	54.8	2.7e-05	!	-
IMGVR_UViG_2558309143_000005|2558309143|2558328568_II_2034	IMGVR_UViG_2558309143_000005|2558309143|2558328568	-	Intron_gpII	RF00029	cm	1	93	2034	1938	-	no	1	0.52	0.0	65.0	8.6e-08	!	-
IMGVR_UViG_2558860204_000002|2558860204|2558866621|3181366-3243931_II_49208	IMGVR_UViG_2558860204_000002|2558860204|2558866621|3181366-3243931	-	group-II-D1D4-6	RF02005	cm	1	225	49208	48983	-	no	1	0.55	0.0	184.8	2.6e-51	!	-
IMGVR_UViG_2558860360_000002|2558860360|2558884986|50579-101562_II_28657	IMGVR_UViG_2558860360_000002|2558860360|2558884986|50579-101562	-	Intron_gpII	RF00029	cm	1	93	28657	28573	-	no	1	0.53	0.0	50.9	0.00025	!	-
IMGVR_UViG_2558860360_000002|2558860360|2558884986|50579-101562_II_31255	IMGVR_UViG_2558860360_000002|2558860360|2558884986|50579-101562	-	group-II-D1D4-5	RF02004	cm	1	201	31255	31055	-	no	1	0.50	0.0	174.4	8.4e-37	!	-
IMGVR_UViG_2558860394_000003|2558860394|2558887663|59557-101600_II_31623	IMGVR_UViG_2558860394_000003|2558860394|2558887663|59557-101600	-	Intron_gpII	RF00029	cm	1	93	31623	31542	-	no	1	0.51	0.0	52.5	9.6e-05	!	-
IMGVR_UViG_2558860394_000003|2558860394|2558887663|59557-101600_II_33537	IMGVR_UViG_2558860394_000003|2558860394|2558887663|59557-101600	-	group-II-D1D4-4	RF02003	cm	1	138	33537	33361	-	no	1	0.46	0.0	98.4	7.1e-17	!	-
IMGVR_UViG_2558860455_000009|2558860455|2558891074_II_8943	IMGVR_UViG_2558860455_000009|2558860455|2558891074	-	Intron_gpII	RF00029	cm	1	93	8943	8857	-	no	1	0.61	0.0	60.8	9.1e-07	!	-
IMGVR_UViG_2558860635_000007|2558860635|2558897047_II_2486	IMGVR_UViG_2558860635_000007|2558860635|2558897047	-	Intron_gpII	RF00029	cm	1	93	2486	2390	-	no	1	0.52	0.0	65.0	8.6e-08	!	-
IMGVR_UViG_2558860639_000015|2558860639|2558897325_II_2509	IMGVR_UViG_2558860639_000015|2558860639|2558897325	-	Intron_gpII	RF00029	cm	1	93	2509	2413	-	no	1	0.52	0.0	65.0	8.6e-08	!	-
IMGVR_UViG_2558860875_000001|2558860875|2558907511_II_4424	IMGVR_UViG_2558860875_000001|2558860875|2558907511	-	Intron_gpII	RF00029	cm	1	93	4424	4340	-	no	1	0.46	0.0	50.2	0.00036	!	-
IMGVR_UViG_2558860875_000001|2558860875|2558907511_II_6870	IMGVR_UViG_2558860875_000001|2558860875|2558907511	-	group-II-D1D4-5	RF02004	cm	1	201	6870	6689	-	no	1	0.42	0.0	118.0	2.4e-22	!	-
IMGVR_UViG_2561511145_000003|2561511145|2561541464|2-49816_II_22852	IMGVR_UViG_2561511145_000003|2561511145|2561541464|2-49816	-	Intron_gpII	RF00029	cm	1	93	22852	22736	-	no	1	0.38	0.0	46.1	0.0038	!	-
IMGVR_UViG_2561511145_000003|2561511145|2561541464|2-49816_II_24619	IMGVR_UViG_2561511145_000003|2561511145|2561541464|2-49816	-	group-II-D1D4-6	RF02005	cm	1	225	24619	24384	-	no	1	0.55	0.0	110.6	1.1e-27	!	-
IMGVR_UViG_2561511152_000001|2561511152|2561541524_II_36957	IMGVR_UViG_2561511152_000001|2561511152|2561541524	-	group-II-D1D4-3	RF02001	cm	1	171	36957	37129	+	no	1	0.42	0.2	123.4	2.3e-22	!	-
IMGVR_UViG_2561511152_000001|2561511152|2561541524_II_37167	IMGVR_UViG_2561511152_000001|2561511152|2561541524	-	group-II-D1D4-1	RF01998	cm	1	84	37167	37232	+	no	1	0.48	0.0	48.3	0.0053	!	-
IMGVR_UViG_2561511152_000006|2561511152|2561541530|1808613-1838567_II_14517	IMGVR_UViG_2561511152_000006|2561511152|2561541530|1808613-1838567	-	group-II-D1D4-3	RF02001	cm	1	171	14517	14689	+	no	1	0.42	0.2	123.4	2.3e-22	!	-
IMGVR_UViG_2561511152_000006|2561511152|2561541530|1808613-1838567_II_14727	IMGVR_UViG_2561511152_000006|2561511152|2561541530|1808613-1838567	-	group-II-D1D4-1	RF01998	cm	1	84	14727	14792	+	no	1	0.48	0.0	48.3	0.0053	!	-
IMGVR_UViG_2561511152_000007|2561511152|2561541530|2580970-2598764_II_12302	IMGVR_UViG_2561511152_000007|2561511152|2561541530|2580970-2598764	-	group-II-D1D4-3	RF02001	cm	1	171	12302	12474	+	no	1	0.42	0.2	123.4	2.3e-22	!	-
IMGVR_UViG_2561511152_000007|2561511152|2561541530|2580970-2598764_II_12512	IMGVR_UViG_2561511152_000007|2561511152|2561541530|2580970-2598764	-	group-II-D1D4-1	RF01998	cm	1	84	12512	12577	+	no	1	0.48	0.0	48.3	0.0053	!	-
IMGVR_UViG_2561511152_000008|2561511152|2561541530|4262398-4303334_II_4663	IMGVR_UViG_2561511152_000008|2561511152|2561541530|4262398-4303334	-	group-II-D1D4-1	RF01998	cm	1	84	4663	4598	-	no	1	0.48	0.0	48.3	0.0053	!	-
IMGVR_UViG_2561511152_000008|2561511152|2561541530|4262398-4303334_II_4873	IMGVR_UViG_2561511152_000008|2561511152|2561541530|4262398-4303334	-	group-II-D1D4-3	RF02001	cm	1	171	4873	4701	-	no	1	0.42	0.2	123.4	2.3e-22	!	-
IMGVR_UViG_2561511152_000012|2561511152|2561541530|5579399-5596537_II_3119	IMGVR_UViG_2561511152_000012|2561511152|2561541530|5579399-5596537	-	group-II-D1D4-1	RF01998	cm	1	84	3119	3054	-	no	1	0.48	0.0	48.3	0.0053	!	-
IMGVR_UViG_2561511152_000012|2561511152|2561541530|5579399-5596537_II_3329	IMGVR_UViG_2561511152_000012|2561511152|2561541530|5579399-5596537	-	group-II-D1D4-3	RF02001	cm	1	171	3329	3157	-	no	1	0.42	0.2	123.4	2.3e-22	!	-
IMGVR_UViG_2561511152_000013|2561511152|2561541530|5646180-5679882_II_4244	IMGVR_UViG_2561511152_000013|2561511152|2561541530|5646180-5679882	-	group-II-D1D4-1	RF01998	cm	1	84	4244	4179	-	no	1	0.48	0.0	48.3	0.0053	!	-
IMGVR_UViG_2561511152_000013|2561511152|2561541530|5646180-5679882_II_4454	IMGVR_UViG_2561511152_000013|2561511152|2561541530|5646180-5679882	-	group-II-D1D4-3	RF02001	cm	1	171	4454	4282	-	no	1	0.42	0.2	123.4	2.3e-22	!	-
IMGVR_UViG_2561511198_000004|2561511198|2561541671|766902-812178_II_27688	IMGVR_UViG_2561511198_000004|2561511198|2561541671|766902-812178	-	group-II-D1D4-4	RF02003	cm	1	138	27688	27825	+	no	1	0.51	0.0	113.6	1.1e-20	!	-
IMGVR_UViG_2561511198_000004|2561511198|2561541671|766902-812178_II_27697	IMGVR_UViG_2561511198_000004|2561511198|2561541671|766902-812178	-	group-II-D1D4-6	RF02005	cm	1	225	27697	27953	+	no	1	0.54	0.0	99.9	2.8e-24	!	-
IMGVR_UViG_2561511198_000006|2561511198|2561541671|2140838-2185540_II_24283	IMGVR_UViG_2561511198_000006|2561511198|2561541671|2140838-2185540	-	group-II-D1D4-4	RF02003	cm	1	138	24283	24420	+	no	1	0.51	0.0	113.6	1.1e-20	!	-
IMGVR_UViG_2561511198_000006|2561511198|2561541671|2140838-2185540_II_24292	IMGVR_UViG_2561511198_000006|2561511198|2561541671|2140838-2185540	-	group-II-D1D4-6	RF02005	cm	1	225	24292	24548	+	no	1	0.54	0.0	106.5	2.2e-26	!	-
IMGVR_UViG_2562617038_000005|2562617038|2562619272|147344-188217_II_17	IMGVR_UViG_2562617038_000005|2562617038|2562619272|147344-188217	-	Intron_gpII	RF00029	cm	1	93	17	92	+	no	1	0.53	0.0	61.6	5.6e-07	!	-
IMGVR_UViG_2562617105_000003|2562617105|2562625960_II_4167	IMGVR_UViG_2562617105_000003|2562617105|2562625960	-	group-II-D1D4-6	RF02005	cm	1	225	4167	3945	-	no	1	0.61	0.0	188.9	1.2e-52	!	-
IMGVR_UViG_2562617105_000004|2562617105|2562625836|27421-75181_II_33031	IMGVR_UViG_2562617105_000004|2562617105|2562625836|27421-75181	-	group-II-D1D4-6	RF02005	cm	1	225	33031	33253	+	no	1	0.61	0.0	188.9	1.2e-52	!	-
IMGVR_UViG_2562617106_000002|2562617106|2562626107|122508-146938_II_18008	IMGVR_UViG_2562617106_000002|2562617106|2562626107|122508-146938	-	group-II-D1D4-6	RF02005	cm	1	225	18008	17786	-	no	1	0.61	0.0	188.9	1.2e-52	!	-
IMGVR_UViG_2563366553_000007|2563366553|2563369885|231576-300867_II_5507	IMGVR_UViG_2563366553_000007|2563366553|2563369885|231576-300867	-	Intron_gpII	RF00029	cm	1	93	5507	5423	-	no	1	0.48	0.0	58.5	3.3e-06	!	-
IMGVR_UViG_2563366553_000007|2563366553|2563369885|231576-300867_II_6188	IMGVR_UViG_2563366553_000007|2563366553|2563369885|231576-300867	-	group-II-D1D4-5	RF02004	cm	1	201	6188	5996	-	no	1	0.34	5.0	139.6	7e-28	!	-
IMGVR_UViG_2563366586_000005|2563366586|2563370017|4291012-4355889_II_64183	IMGVR_UViG_2563366586_000005|2563366586|2563370017|4291012-4355889	-	Intron_gpII	RF00029	cm	1	93	64183	64109	-	no	1	0.56	0.0	44.4	0.0094	!	-
IMGVR_UViG_2563366768_000001|2563366768|2563389385_II_378	IMGVR_UViG_2563366768_000001|2563366768|2563389385	-	group-II-D1D4-7	RF02012	cm	1	148	378	232	-	no	1	0.53	0.0	135.0	2.8e-23	!	-
IMGVR_UViG_2563366805_000005|2563366805|2563391189_II_3374	IMGVR_UViG_2563366805_000005|2563366805|2563391189	-	Intron_gpII	RF00029	cm	1	93	3374	3460	+	no	1	0.61	0.0	60.8	9.1e-07	!	-
IMGVR_UViG_2563366903_000014|2563366903|2563396003|128992-138371_II_723	IMGVR_UViG_2563366903_000014|2563366903|2563396003|128992-138371	-	group-II-D1D4-4	RF02003	cm	1	138	723	570	-	no	1	0.57	0.0	80.9	1.7e-12	!	-
IMGVR_UViG_2563366903_000018|2563366903|2563396015|82-12616_II_3278	IMGVR_UViG_2563366903_000018|2563366903|2563396015|82-12616	-	group-II-D1D4-2	RF01999	cm	1	118	3278	3394	+	no	1	0.56	0.0	91.8	2.5e-14	!	-
IMGVR_UViG_2563366903_000018|2563366903|2563396015|82-12616_II_4951	IMGVR_UViG_2563366903_000018|2563366903|2563396015|82-12616	-	Intron_gpII	RF00029	cm	1	93	4951	5028	+	no	1	0.59	0.0	54.7	2.9e-05	!	-
IMGVR_UViG_2563367059_000005|2563367059|2563420395_II_289	IMGVR_UViG_2563367059_000005|2563367059|2563420395	-	group-II-D1D4-6	RF02005	cm	1	225	289	64	-	no	1	0.55	0.0	183.1	8.6e-51	!	-
IMGVR_UViG_2563367148_000018|2563367148|2563431989|29182-34198_II_4741	IMGVR_UViG_2563367148_000018|2563367148|2563431989|29182-34198	-	group-II-D1D4-6	RF02005	cm	1	225	4741	4966	+	no	1	0.56	0.0	186.6	6.7e-52	!	-
IMGVR_UViG_2563367156_000004|2563367156|2563432767|98347-140697_II_41311	IMGVR_UViG_2563367156_000004|2563367156|2563432767|98347-140697	-	group-II-D1D4-1	RF01998	cm	1	84	41311	41226	-	no	1	0.51	0.0	69.2	9.1e-08	!	-
IMGVR_UViG_2563367156_000004|2563367156|2563432767|98347-140697_II_41526	IMGVR_UViG_2563367156_000004|2563367156|2563432767|98347-140697	-	group-II-D1D4-3	RF02001	cm	1	171	41526	41356	-	no	1	0.56	0.0	125.3	7.8e-23	!	-
IMGVR_UViG_2563367173_000019|2563367173|2563434020|13915-36083_II_19878	IMGVR_UViG_2563367173_000019|2563367173|2563434020|13915-36083	-	Intron_gpII	RF00029	cm	1	93	19878	19967	+	no	1	0.57	0.0	50.6	0.00029	!	-
IMGVR_UViG_2565956562_000005|2565956562|2565970339|3474024-3513914_II_38753	IMGVR_UViG_2565956562_000005|2565956562|2565970339|3474024-3513914	-	group-II-D1D4-6	RF02005	cm	1	225	38753	38528	-	no	1	0.56	0.0	186.6	6.7e-52	!	-
IMGVR_UViG_2565956562_000006|2565956562|2565970339|3950214-4003540_II_4462	IMGVR_UViG_2565956562_000006|2565956562|2565970339|3950214-4003540	-	group-II-D1D4-6	RF02005	cm	1	225	4462	4237	-	no	1	0.56	0.0	186.6	6.7e-52	!	-
IMGVR_UViG_2565956563_000004|2565956563|2565970343|3518134-3558020_II_38749	IMGVR_UViG_2565956563_000004|2565956563|2565970343|3518134-3558020	-	group-II-D1D4-6	RF02005	cm	1	225	38749	38524	-	no	1	0.56	0.0	186.6	6.7e-52	!	-
IMGVR_UViG_2568526115_000003|2568526115|2568548216_II_3383	IMGVR_UViG_2568526115_000003|2568526115|2568548216	-	Intron_gpII	RF00029	cm	1	93	3383	3479	+	no	1	0.61	0.0	50.7	0.00027	!	-
IMGVR_UViG_2568526154_000001|2568526154|2568551388_II_2200	IMGVR_UViG_2568526154_000001|2568526154|2568551388	-	Intron_gpII	RF00029	cm	1	93	2200	2298	+	no	1	0.55	0.0	61.4	6.4e-07	!	-
IMGVR_UViG_2568526301_000001|2568526301|2568562288_II_31390	IMGVR_UViG_2568526301_000001|2568526301|2568562288	-	Intron_gpII	RF00029	cm	1	93	31390	31476	+	no	1	0.61	0.0	60.8	9.1e-07	!	-
IMGVR_UViG_2568526304_000004|2568526304|2568562609|46636-86526_II_38753	IMGVR_UViG_2568526304_000004|2568526304|2568562609|46636-86526	-	group-II-D1D4-6	RF02005	cm	1	225	38753	38528	-	no	1	0.56	0.0	186.6	6.7e-52	!	-
IMGVR_UViG_2568526304_000005|2568526304|2568562609|514510-567927_II_4454	IMGVR_UViG_2568526304_000005|2568526304|2568562609|514510-567927	-	group-II-D1D4-6	RF02005	cm	1	225	4454	4229	-	no	1	0.56	0.0	186.6	6.7e-52	!	-
IMGVR_UViG_2568526332_000001|2568526332|2568565295|535448-587665_II_47765	IMGVR_UViG_2568526332_000001|2568526332|2568565295|535448-587665	-	group-II-D1D4-6	RF02005	cm	1	225	47765	47990	+	no	1	0.56	0.0	186.6	6.7e-52	!	-
IMGVR_UViG_2568526332_000002|2568526332|2568565295|1025388-1065278_II_1139	IMGVR_UViG_2568526332_000002|2568526332|2568565295|1025388-1065278	-	group-II-D1D4-6	RF02005	cm	1	225	1139	1364	+	no	1	0.56	0.0	186.6	6.7e-52	!	-
IMGVR_UViG_2568526359_000005|2568526359|2568566811|29610-72355_II_29000	IMGVR_UViG_2568526359_000005|2568526359|2568566811|29610-72355	-	group-II-D1D4-6	RF02005	cm	1	225	29000	28775	-	no	1	0.56	0.0	186.6	6.7e-52	!	-
IMGVR_UViG_2568526401_000001|2568526401|2568569178|206061-259478_II_48965	IMGVR_UViG_2568526401_000001|2568526401|2568569178|206061-259478	-	group-II-D1D4-6	RF02005	cm	1	225	48965	49190	+	no	1	0.56	0.0	186.6	6.7e-52	!	-
IMGVR_UViG_2568526401_000002|2568526401|2568569179|128668-168828_II_1139	IMGVR_UViG_2568526401_000002|2568526401|2568569179|128668-168828	-	group-II-D1D4-6	RF02005	cm	1	225	1139	1364	+	no	1	0.56	0.0	186.6	6.7e-52	!	-
IMGVR_UViG_2568526506_000005|2568526506|2568575143|445851-486011_II_1139	IMGVR_UViG_2568526506_000005|2568526506|2568575143|445851-486011	-	group-II-D1D4-6	RF02005	cm	1	225	1139	1364	+	no	1	0.56	0.0	186.6	6.7e-52	!	-
IMGVR_UViG_2568526629_000002|2568526629|2568583993|119303-135790_II_14671	IMGVR_UViG_2568526629_000002|2568526629|2568583993|119303-135790	-	group-II-D1D4-6	RF02005	cm	1	225	14671	14896	+	no	1	0.56	0.0	186.6	6.7e-52	!	-
IMGVR_UViG_2568526629_000004|2568526629|2568584031|275466-314261_II_2317	IMGVR_UViG_2568526629_000004|2568526629|2568584031|275466-314261	-	group-II-D1D4-6	RF02005	cm	1	225	2317	2092	-	no	1	0.56	0.0	186.6	6.7e-52	!	-
IMGVR_UViG_2568526637_000002|2568526637|2568585443|276911-316801_II_1139	IMGVR_UViG_2568526637_000002|2568526637|2568585443|276911-316801	-	group-II-D1D4-6	RF02005	cm	1	225	1139	1364	+	no	1	0.56	0.0	186.6	6.7e-52	!	-
IMGVR_UViG_2568526666_000002|2568526666|2568586898|205996-258213_II_47765	IMGVR_UViG_2568526666_000002|2568526666|2568586898|205996-258213	-	group-II-D1D4-6	RF02005	cm	1	225	47765	47990	+	no	1	0.56	0.0	186.6	6.7e-52	!	-
IMGVR_UViG_2568526666_000003|2568526666|2568586899|130300-170190_II_1139	IMGVR_UViG_2568526666_000003|2568526666|2568586899|130300-170190	-	group-II-D1D4-6	RF02005	cm	1	225	1139	1364	+	no	1	0.56	0.0	186.6	6.7e-52	!	-
IMGVR_UViG_2568526666_000004|2568526666|2568586901|242118-296021_II_49346	IMGVR_UViG_2568526666_000004|2568526666|2568586901|242118-296021	-	group-II-D1D4-6	RF02005	cm	1	225	49346	49571	+	no	1	0.56	0.0	186.6	6.7e-52	!	-
IMGVR_UViG_2568526666_000005|2568526666|2568586907|149087-191597_II_4873	IMGVR_UViG_2568526666_000005|2568526666|2568586907|149087-191597	-	group-II-D1D4-6	RF02005	cm	1	225	4873	5098	+	no	1	0.56	0.0	186.6	6.7e-52	!	-
IMGVR_UViG_2571042042_000001|2571042042|2571045357|573913-613803_II_1139	IMGVR_UViG_2571042042_000001|2571042042|2571045357|573913-613803	-	group-II-D1D4-6	RF02005	cm	1	225	1139	1364	+	no	1	0.56	0.0	186.6	6.7e-52	!	-
IMGVR_UViG_2571042047_000005|2571042047|2571045575|1242889-1282779_II_38753	IMGVR_UViG_2571042047_000005|2571042047|2571045575|1242889-1282779	-	group-II-D1D4-6	RF02005	cm	1	225	38753	38528	-	no	1	0.56	0.0	186.6	6.7e-52	!	-
IMGVR_UViG_2571042047_000006|2571042047|2571045575|1719302-1772620_II_4454	IMGVR_UViG_2571042047_000006|2571042047|2571045575|1719302-1772620	-	group-II-D1D4-6	RF02005	cm	1	225	4454	4229	-	no	1	0.56	0.0	186.6	6.7e-52	!	-
IMGVR_UViG_2571042121_000011|2571042121|2571051497_II_39	IMGVR_UViG_2571042121_000011|2571042121|2571051497	-	group-II-D1D4-6	RF02005	cm	1	225	39	264	+	no	1	0.56	0.0	186.6	6.7e-52	!	-
IMGVR_UViG_2571042121_000012|2571042121|2571051487_II_7667	IMGVR_UViG_2571042121_000012|2571042121|2571051487	-	group-II-D1D4-6	RF02005	cm	1	225	7667	7892	+	no	1	0.56	0.0	186.6	6.7e-52	!	-
IMGVR_UViG_2571042307_000006|2571042307|2571064337|21148-68881_II_22863	IMGVR_UViG_2571042307_000006|2571042307|2571064337|21148-68881	-	Intron_gpII	RF00029	cm	1	93	22863	22779	-	no	1	0.53	0.0	53.3	6.3e-05	!	-
IMGVR_UViG_2571042307_000006|2571042307|2571064337|21148-68881_II_25454	IMGVR_UViG_2571042307_000006|2571042307|2571064337|21148-68881	-	group-II-D1D4-5	RF02004	cm	1	201	25454	25247	-	no	1	0.46	0.0	194.1	7.9e-42	!	-
IMGVR_UViG_2571042453_000001|2571042453|2571114374|726507-772707_II_2457	IMGVR_UViG_2571042453_000001|2571042453|2571114374|726507-772707	-	group-II-D1D4-6	RF02005	cm	1	225	2457	2232	-	no	1	0.56	0.0	187.0	5.2e-52	!	-
IMGVR_UViG_2571042515_000001|2571042515|2571118173|258500-311917_II_48965	IMGVR_UViG_2571042515_000001|2571042515|2571118173|258500-311917	-	group-II-D1D4-6	RF02005	cm	1	225	48965	49190	+	no	1	0.56	0.0	186.6	6.7e-52	!	-
IMGVR_UViG_2571042515_000002|2571042515|2571118173|740389-780279_II_1139	IMGVR_UViG_2571042515_000002|2571042515|2571118173|740389-780279	-	group-II-D1D4-6	RF02005	cm	1	225	1139	1364	+	no	1	0.56	0.0	186.6	6.7e-52	!	-
IMGVR_UViG_2571042538_000002|2571042538|2571126169|535448-587665_II_47765	IMGVR_UViG_2571042538_000002|2571042538|2571126169|535448-587665	-	group-II-D1D4-6	RF02005	cm	1	225	47765	47990	+	no	1	0.56	0.0	186.6	6.7e-52	!	-
IMGVR_UViG_2571042538_000003|2571042538|2571126169|1024181-1064071_II_1139	IMGVR_UViG_2571042538_000003|2571042538|2571126169|1024181-1064071	-	group-II-D1D4-6	RF02005	cm	1	225	1139	1364	+	no	1	0.56	0.0	186.6	6.7e-52	!	-
IMGVR_UViG_2571042538_000004|2571042538|2571126169|1498887-1553162_II_49718	IMGVR_UViG_2571042538_000004|2571042538|2571126169|1498887-1553162	-	group-II-D1D4-6	RF02005	cm	1	225	49718	49943	+	no	1	0.56	0.0	186.6	6.7e-52	!	-
IMGVR_UViG_2571042542_000003|2571042542|2571126296|205933-259350_II_48965	IMGVR_UViG_2571042542_000003|2571042542|2571126296|205933-259350	-	group-II-D1D4-6	RF02005	cm	1	225	48965	49190	+	no	1	0.56	0.0	186.6	6.7e-52	!	-
IMGVR_UViG_2571042542_000004|2571042542|2571126298|128668-170468_II_1139	IMGVR_UViG_2571042542_000004|2571042542|2571126298|128668-170468	-	group-II-D1D4-6	RF02005	cm	1	225	1139	1364	+	no	1	0.56	0.0	186.6	6.7e-52	!	-
IMGVR_UViG_2571042542_000004|2571042542|2571126298|128668-170468_II_10250	IMGVR_UViG_2571042542_000004|2571042542|2571126298|128668-170468	-	group-II-D1D4-6	RF02005	cm	1	225	10250	10475	+	no	1	0.56	0.0	186.6	6.7e-52	!	-
IMGVR_UViG_2571042570_000009|2571042570|2571129002_II_4234	IMGVR_UViG_2571042570_000009|2571042570|2571129002	-	Intron_gpII	RF00029	cm	1	93	4234	4136	-	no	1	0.56	0.0	61.7	5.4e-07	!	-
IMGVR_UViG_2571042604_000003|2571042604|2571132129|205973-260491_II_50066	IMGVR_UViG_2571042604_000003|2571042604|2571132129|205973-260491	-	group-II-D1D4-6	RF02005	cm	1	225	50066	50291	+	no	1	0.56	0.0	186.6	6.7e-52	!	-
IMGVR_UViG_2571042604_000004|2571042604|2571132129|698624-738514_II_1139	IMGVR_UViG_2571042604_000004|2571042604|2571132129|698624-738514	-	group-II-D1D4-6	RF02005	cm	1	225	1139	1364	+	no	1	0.56	0.0	186.6	6.7e-52	!	-
IMGVR_UViG_2571042624_000001|2571042624|2571133519|205998-258215_II_47765	IMGVR_UViG_2571042624_000001|2571042624|2571133519|205998-258215	-	group-II-D1D4-6	RF02005	cm	1	225	47765	47990	+	no	1	0.56	0.0	186.6	6.7e-52	!	-
IMGVR_UViG_2571042624_000002|2571042624|2571133520|130368-170258_II_1139	IMGVR_UViG_2571042624_000002|2571042624|2571133520|130368-170258	-	group-II-D1D4-6	RF02005	cm	1	225	1139	1364	+	no	1	0.56	0.0	186.6	6.7e-52	!	-
IMGVR_UViG_2571042624_000003|2571042624|2571133523|245513-298588_II_48518	IMGVR_UViG_2571042624_000003|2571042624|2571133523|245513-298588	-	group-II-D1D4-6	RF02005	cm	1	225	48518	48743	+	no	1	0.56	0.0	186.6	6.7e-52	!	-
IMGVR_UViG_2571042803_000005|2571042803|2571149986|60166-114970_II_42923	IMGVR_UViG_2571042803_000005|2571042803|2571149986|60166-114970	-	group-II-D1D4-6	RF02005	cm	1	225	42923	42698	-	no	1	0.56	0.0	186.6	6.7e-52	!	-
IMGVR_UViG_2571042833_000001|2571042833|2571151661|206013-258230_II_47765	IMGVR_UViG_2571042833_000001|2571042833|2571151661|206013-258230	-	group-II-D1D4-6	RF02005	cm	1	225	47765	47990	+	no	1	0.56	0.0	186.6	6.7e-52	!	-
IMGVR_UViG_2571042833_000002|2571042833|2571151661|693739-733899_II_1139	IMGVR_UViG_2571042833_000002|2571042833|2571151661|693739-733899	-	group-II-D1D4-6	RF02005	cm	1	225	1139	1364	+	no	1	0.56	0.0	186.6	6.7e-52	!	-
IMGVR_UViG_2574180020_000002|2574180020|2574207095_II_3540	IMGVR_UViG_2574180020_000002|2574180020|2574207095	-	Intron_gpII	RF00029	cm	1	93	3540	3636	+	no	1	0.61	0.0	50.7	0.00027	!	-
IMGVR_UViG_2574180262_000004|2574180262|2574226446|46633-86523_II_38753	IMGVR_UViG_2574180262_000004|2574180262|2574226446|46633-86523	-	group-II-D1D4-6	RF02005	cm	1	225	38753	38528	-	no	1	0.56	0.0	186.6	6.7e-52	!	-
IMGVR_UViG_2574180262_000005|2574180262|2574226447|307199-359416_II_4454	IMGVR_UViG_2574180262_000005|2574180262|2574226447|307199-359416	-	group-II-D1D4-6	RF02005	cm	1	225	4454	4229	-	no	1	0.56	0.0	186.6	6.7e-52	!	-
IMGVR_UViG_2576861015_000004|2576861015|2576862432_II_259	IMGVR_UViG_2576861015_000004|2576861015|2576862432	-	Intron_gpII	RF00029	cm	1	93	259	355	+	no	1	0.54	0.0	62.8	2.9e-07	!	-
IMGVR_UViG_2576861159_000003|2576861159|2576873645|128668-168558_II_1139	IMGVR_UViG_2576861159_000003|2576861159|2576873645|128668-168558	-	group-II-D1D4-6	RF02005	cm	1	225	1139	1364	+	no	1	0.56	0.0	186.6	6.7e-52	!	-
IMGVR_UViG_2576861171_000004|2576861171|2576874285|46655-86545_II_38753	IMGVR_UViG_2576861171_000004|2576861171|2576874285|46655-86545	-	group-II-D1D4-6	RF02005	cm	1	225	38753	38528	-	no	1	0.56	0.0	186.6	6.7e-52	!	-
IMGVR_UViG_2576861171_000005|2576861171|2576874285|524375-576592_II_4454	IMGVR_UViG_2576861171_000005|2576861171|2576874285|524375-576592	-	group-II-D1D4-6	RF02005	cm	1	225	4454	4229	-	no	1	0.56	0.0	186.6	6.7e-52	!	-
IMGVR_UViG_2576861247_000001|2576861247|2576878921|206011-258228_II_47765	IMGVR_UViG_2576861247_000001|2576861247|2576878921|206011-258228	-	group-II-D1D4-6	RF02005	cm	1	225	47765	47990	+	no	1	0.56	0.0	186.6	6.7e-52	!	-
IMGVR_UViG_2576861247_000002|2576861247|2576878921|695254-735414_II_1139	IMGVR_UViG_2576861247_000002|2576861247|2576878921|695254-735414	-	group-II-D1D4-6	RF02005	cm	1	225	1139	1364	+	no	1	0.56	0.0	186.6	6.7e-52	!	-
IMGVR_UViG_2576861247_000003|2576861247|2576878922|383866-435866_II_48418	IMGVR_UViG_2576861247_000003|2576861247|2576878922|383866-435866	-	group-II-D1D4-6	RF02005	cm	1	225	48418	48643	+	no	1	0.56	0.0	186.6	6.7e-52	!	-
IMGVR_UViG_2576861247_000005|2576861247|2576878925|853013-895523_II_4873	IMGVR_UViG_2576861247_000005|2576861247|2576878925|853013-895523	-	group-II-D1D4-6	RF02005	cm	1	225	4873	5098	+	no	1	0.56	0.0	186.6	6.7e-52	!	-
IMGVR_UViG_2576861388_000002|2576861388|2576886940|486067-528577_II_4873	IMGVR_UViG_2576861388_000002|2576861388|2576886940|486067-528577	-	group-II-D1D4-6	RF02005	cm	1	225	4873	5098	+	no	1	0.56	0.0	186.6	6.7e-52	!	-
IMGVR_UViG_2576861388_000004|2576861388|2576886942|296238-350141_II_4559	IMGVR_UViG_2576861388_000004|2576861388|2576886942|296238-350141	-	group-II-D1D4-6	RF02005	cm	1	225	4559	4334	-	no	1	0.56	0.0	186.6	6.7e-52	!	-
IMGVR_UViG_2576861388_000005|2576861388|2576886943|46363-86523_II_39023	IMGVR_UViG_2576861388_000005|2576861388|2576886943|46363-86523	-	group-II-D1D4-6	RF02005	cm	1	225	39023	38798	-	no	1	0.56	0.0	186.6	6.7e-52	!	-
IMGVR_UViG_2576861388_000006|2576861388|2576886943|523606-575823_II_4454	IMGVR_UViG_2576861388_000006|2576861388|2576886943|523606-575823	-	group-II-D1D4-6	RF02005	cm	1	225	4454	4229	-	no	1	0.56	0.0	186.6	6.7e-52	!	-
IMGVR_UViG_2576861478_000002|2576861478|2576889521|254123-337390_II_46591	IMGVR_UViG_2576861478_000002|2576861478|2576889521|254123-337390	-	group-II-D1D4-3	RF02001	cm	1	171	46591	46762	+	no	1	0.42	0.2	127.9	1.8e-23	!	-
IMGVR_UViG_2576861478_000006|2576861478|2576889521|4979296-5025677_II_16321	IMGVR_UViG_2576861478_000006|2576861478|2576889521|4979296-5025677	-	Intron_gpII	RF00029	cm	1	93	16321	16236	-	no	1	0.48	0.0	55.3	2e-05	!	-
IMGVR_UViG_2576861478_000006|2576861478|2576889521|4979296-5025677_II_18772	IMGVR_UViG_2576861478_000006|2576861478|2576889521|4979296-5025677	-	group-II-D1D4-5	RF02004	cm	1	201	18772	18592	-	no	1	0.36	0.4	114.8	1.5e-21	!	-
IMGVR_UViG_2576861531_000003|2576861531|2576893981_II_3379	IMGVR_UViG_2576861531_000003|2576861531|2576893981	-	Intron_gpII	RF00029	cm	1	93	3379	3475	+	no	1	0.61	0.0	50.7	0.00027	!	-
IMGVR_UViG_2576861540_000003|2576861540|2576895900_II_3405	IMGVR_UViG_2576861540_000003|2576861540|2576895900	-	Intron_gpII	RF00029	cm	1	93	3405	3309	-	no	1	0.55	0.0	59.3	2.1e-06	!	-
IMGVR_UViG_2576861545_000004|2576861545|2576897104_II_4150	IMGVR_UViG_2576861545_000004|2576861545|2576897104	-	group-II-D1D4-7	RF02012	cm	1	148	4150	4298	+	no	1	0.44	0.0	116.0	6.6e-19	!	-
IMGVR_UViG_2576861792_000001|2576861792|2576924347_II_139606	IMGVR_UViG_2576861792_000001|2576861792|2576924347	-	Intron_gpII	RF00029	cm	1	93	139606	139531	-	no	1	0.54	0.0	54.8	2.6e-05	!	-
IMGVR_UViG_2576861792_000001|2576861792|2576924347_II_141333	IMGVR_UViG_2576861792_000001|2576861792|2576924347	-	group-II-D1D4-2	RF01999	cm	1	118	141333	141218	-	no	1	0.47	0.0	112.7	2.2e-19	!	-
IMGVR_UViG_2579778619_000004|2579778619|2579792262|206110-258327_II_47765	IMGVR_UViG_2579778619_000004|2579778619|2579792262|206110-258327	-	group-II-D1D4-6	RF02005	cm	1	225	47765	47990	+	no	1	0.56	0.0	186.6	6.7e-52	!	-
IMGVR_UViG_2579778619_000005|2579778619|2579792262|695131-735021_II_1139	IMGVR_UViG_2579778619_000005|2579778619|2579792262|695131-735021	-	group-II-D1D4-6	RF02005	cm	1	225	1139	1364	+	no	1	0.56	0.0	186.6	6.7e-52	!	-
IMGVR_UViG_2579778757_000004|2579778757|2579811081|7022-15666_II_1316	IMGVR_UViG_2579778757_000004|2579778757|2579811081|7022-15666	-	group-II-D1D4-5	RF02004	cm	1	201	1316	1494	+	no	1	0.40	0.1	120.0	7.1e-23	!	-
IMGVR_UViG_2579778757_000004|2579778757|2579811081|7022-15666_II_3766	IMGVR_UViG_2579778757_000004|2579778757|2579811081|7022-15666	-	Intron_gpII	RF00029	cm	1	93	3766	3850	+	no	1	0.47	0.0	49.3	0.00061	!	-
IMGVR_UViG_2582580929_000010|2582580929|2582671638|73993-114011_II_19936	IMGVR_UViG_2582580929_000010|2582580929|2582671638|73993-114011	-	Intron_gpII	RF00029	cm	1	93	19936	20032	+	no	1	0.54	0.0	55.3	2e-05	!	-
IMGVR_UViG_2582580931_000007|2582580931|2582671926_II_4962	IMGVR_UViG_2582580931_000007|2582580931|2582671926	-	group-II-D1D4-1	RF01998	cm	1	84	4962	4878	-	no	1	0.65	0.0	66.9	3e-07	!	-
IMGVR_UViG_2582580931_000007|2582580931|2582671926_II_5166	IMGVR_UViG_2582580931_000007|2582580931|2582671926	-	group-II-D1D4-3	RF02001	cm	1	171	5166	4997	-	no	1	0.56	0.1	133.8	6.5e-25	!	-
IMGVR_UViG_2582581260_000003|2582581260|2582691059_II_74540	IMGVR_UViG_2582581260_000003|2582581260|2582691059	-	Intron_gpII	RF00029	cm	1	93	74540	74456	-	no	1	0.42	0.0	54.0	4.3e-05	!	-
IMGVR_UViG_2582581260_000003|2582581260|2582691059_II_77048	IMGVR_UViG_2582581260_000003|2582581260|2582691059	-	group-II-D1D4-5	RF02004	cm	1	201	77048	76850	-	no	1	0.44	0.0	163.9	4.2e-34	!	-
IMGVR_UViG_2585427743_000006|2585427743|2585455578_II_333	IMGVR_UViG_2585427743_000006|2585427743|2585455578	-	group-II-D1D4-6	RF02005	cm	1	225	333	91	-	no	1	0.59	0.3	103.1	2.7e-25	!	-
IMGVR_UViG_2585427743_000006|2585427743|2585455578_II_342	IMGVR_UViG_2585427743_000006|2585427743|2585455578	-	group-II-D1D4-4	RF02003	cm	1	138	342	210	-	no	1	0.59	0.0	58.0	8.9e-07	!	-
IMGVR_UViG_2585427892_000002|2585427892|2585476055_II_1184	IMGVR_UViG_2585427892_000002|2585427892|2585476055	-	group-II-D1D4-3	RF02001	cm	1	171	1184	1377	+	no	1	0.42	0.0	129.6	6.9e-24	!	-
IMGVR_UViG_2585427892_000002|2585427892|2585476055_II_1411	IMGVR_UViG_2585427892_000002|2585427892|2585476055	-	group-II-D1D4-1	RF01998	cm	1	84	1411	1502	+	no	1	0.48	0.0	55.3	0.00014	!	-
IMGVR_UViG_2585427892_000003|2585427892|2585475987|91485-136936_II_23482	IMGVR_UViG_2585427892_000003|2585427892|2585475987|91485-136936	-	group-II-D1D4-3	RF02001	cm	1	171	23482	23675	+	no	1	0.41	0.0	130.7	3.8e-24	!	-
IMGVR_UViG_2585427892_000003|2585427892|2585475987|91485-136936_II_23978	IMGVR_UViG_2585427892_000003|2585427892|2585475987|91485-136936	-	Intron_gpII	RF00029	cm	1	93	23978	24080	+	no	1	0.50	0.0	44.8	0.0075	!	-
IMGVR_UViG_2585427964_000001|2585427964|2585482953_II_84423	IMGVR_UViG_2585427964_000001|2585427964|2585482953	-	group-II-D1D4-1	RF01998	cm	1	84	84423	84341	-	no	1	0.60	0.0	48.7	0.0045	!	-
IMGVR_UViG_2585427964_000001|2585427964|2585482953_II_84610	IMGVR_UViG_2585427964_000001|2585427964|2585482953	-	group-II-D1D4-3	RF02001	cm	1	171	84610	84440	-	no	1	0.61	1.0	93.9	3.9e-15	!	-
IMGVR_UViG_2585428017_000003|2585428017|2585495242_II_451	IMGVR_UViG_2585428017_000003|2585428017|2585495242	-	Intron_gpII	RF00029	cm	1	93	451	367	-	no	1	0.48	0.0	52.8	8.4e-05	!	-
IMGVR_UViG_2585428017_000003|2585428017|2585495242_II_1142	IMGVR_UViG_2585428017_000003|2585428017|2585495242	-	group-II-D1D4-5	RF02004	cm	1	201	1142	964	-	no	1	0.39	0.1	122.2	1.9e-23	!	-
IMGVR_UViG_2585428140_000008|2585428140|2585511288_II_17748	IMGVR_UViG_2585428140_000008|2585428140|2585511288	-	group-II-D1D4-6	RF02005	cm	1	225	17748	17507	-	no	1	0.54	0.0	114.1	8.3e-29	!	-
IMGVR_UViG_2585428140_000008|2585428140|2585511288_II_17757	IMGVR_UViG_2585428140_000008|2585428140|2585511288	-	group-II-D1D4-4	RF02003	cm	1	138	17757	17627	-	no	1	0.53	0.0	55.0	5e-06	!	-
IMGVR_UViG_2588253733_000003|2588253733|2588271611|3544374-3615796_II_3584	IMGVR_UViG_2588253733_000003|2588253733|2588271611|3544374-3615796	-	group-II-D1D4-6	RF02005	cm	1	225	3584	3359	-	no	1	0.56	0.0	186.6	6.7e-52	!	-
IMGVR_UViG_2588253733_000005|2588253733|2588271611|4093008-4133168_II_39023	IMGVR_UViG_2588253733_000005|2588253733|2588271611|4093008-4133168	-	group-II-D1D4-6	RF02005	cm	1	225	39023	38798	-	no	1	0.56	0.0	186.6	6.7e-52	!	-
IMGVR_UViG_2588253733_000006|2588253733|2588271611|4570997-4624315_II_4454	IMGVR_UViG_2588253733_000006|2588253733|2588271611|4570997-4624315	-	group-II-D1D4-6	RF02005	cm	1	225	4454	4229	-	no	1	0.56	0.0	186.6	6.7e-52	!	-
IMGVR_UViG_2588253736_000002|2588253736|2588271616|1705024-1741668_II_1136	IMGVR_UViG_2588253736_000002|2588253736|2588271616|1705024-1741668	-	group-II-D1D4-6	RF02005	cm	1	225	1136	1361	+	no	1	0.56	0.0	186.6	6.7e-52	!	-
IMGVR_UViG_2588253736_000002|2588253736|2588271616|1705024-1741668_II_3045	IMGVR_UViG_2588253736_000002|2588253736|2588271616|1705024-1741668	-	group-II-D1D4-6	RF02005	cm	1	225	3045	3270	+	no	1	0.56	0.0	186.6	6.7e-52	!	-
IMGVR_UViG_2588253737_000001|2588253737|2588271622|1268698-1320915_II_47765	IMGVR_UViG_2588253737_000001|2588253737|2588271622|1268698-1320915	-	group-II-D1D4-6	RF02005	cm	1	225	47765	47990	+	no	1	0.56	0.0	186.6	6.7e-52	!	-
IMGVR_UViG_2588253737_000002|2588253737|2588271622|1757134-1797294_II_1139	IMGVR_UViG_2588253737_000002|2588253737|2588271622|1757134-1797294	-	group-II-D1D4-6	RF02005	cm	1	225	1139	1364	+	no	1	0.56	0.0	186.6	6.7e-52	!	-
IMGVR_UViG_2588253741_000001|2588253741|2588271630|211157-257987_II_44516	IMGVR_UViG_2588253741_000001|2588253741|2588271630|211157-257987	-	group-II-D1D4-6	RF02005	cm	1	225	44516	44741	+	no	1	0.56	0.0	186.6	6.7e-52	!	-
IMGVR_UViG_2588253760_000001|2588253760|2588271664|1075936-1151080_II_29705	IMGVR_UViG_2588253760_000001|2588253760|2588271664|1075936-1151080	-	Intron_gpII	RF00029	cm	1	93	29705	29608	-	no	1	0.46	0.0	44.6	0.0085	!	-
IMGVR_UViG_2588253760_000001|2588253760|2588271664|1075936-1151080_II_31495	IMGVR_UViG_2588253760_000001|2588253760|2588271664|1075936-1151080	-	group-II-D1D4-6	RF02005	cm	1	225	31495	31262	-	no	1	0.44	0.1	130.4	5.6e-34	!	-
IMGVR_UViG_2588253774_000002|2588253774|2588272044|3-4816_II_891	IMGVR_UViG_2588253774_000002|2588253774|2588272044|3-4816	-	group-II-D1D4-3	RF02001	cm	1	171	891	1063	+	no	1	0.40	0.0	146.5	5.1e-28	!	-
IMGVR_UViG_2588253774_000002|2588253774|2588272044|3-4816_II_1100	IMGVR_UViG_2588253774_000002|2588253774|2588272044|3-4816	-	group-II-D1D4-1	RF01998	cm	1	84	1100	1162	+	no	1	0.43	0.0	48.9	0.004	!	-
IMGVR_UViG_2588253973_000003|2588253973|2588300476|2211485-2251375_II_38753	IMGVR_UViG_2588253973_000003|2588253973|2588300476|2211485-2251375	-	group-II-D1D4-6	RF02005	cm	1	225	38753	38528	-	no	1	0.56	0.0	186.6	6.7e-52	!	-
IMGVR_UViG_2588253973_000004|2588253973|2588300476|2687898-2740115_II_4454	IMGVR_UViG_2588253973_000004|2588253973|2588300476|2687898-2740115	-	group-II-D1D4-6	RF02005	cm	1	225	4454	4229	-	no	1	0.56	0.0	186.6	6.7e-52	!	-
IMGVR_UViG_2588253974_000003|2588253974|2588300489|1818226-1859400_II_14440	IMGVR_UViG_2588253974_000003|2588253974|2588300489|1818226-1859400	-	group-II-D1D4-6	RF02005	cm	1	225	14440	14215	-	no	1	0.56	0.0	186.6	6.7e-52	!	-
IMGVR_UViG_2588253974_000005|2588253974|2588300489|3563377-3610028_II_35915	IMGVR_UViG_2588253974_000005|2588253974|2588300489|3563377-3610028	-	group-II-D1D4-6	RF02005	cm	1	225	35915	35690	-	no	1	0.56	0.0	186.6	6.7e-52	!	-
IMGVR_UViG_2588253974_000006|2588253974|2588300489|3994570-4034460_II_38753	IMGVR_UViG_2588253974_000006|2588253974|2588300489|3994570-4034460	-	group-II-D1D4-6	RF02005	cm	1	225	38753	38528	-	no	1	0.56	0.0	186.6	6.7e-52	!	-
IMGVR_UViG_2588254039_000001|2588254039|2588302249|535448-587665_II_47765	IMGVR_UViG_2588254039_000001|2588254039|2588302249|535448-587665	-	group-II-D1D4-6	RF02005	cm	1	225	47765	47990	+	no	1	0.56	0.0	186.6	6.7e-52	!	-
IMGVR_UViG_2588254039_000002|2588254039|2588302249|1025388-1065548_II_1139	IMGVR_UViG_2588254039_000002|2588254039|2588302249|1025388-1065548	-	group-II-D1D4-6	RF02005	cm	1	225	1139	1364	+	no	1	0.56	0.0	186.6	6.7e-52	!	-
IMGVR_UViG_2588254040_000003|2588254040|2588302254|825805-878880_II_4559	IMGVR_UViG_2588254040_000003|2588254040|2588302254|825805-878880	-	group-II-D1D4-6	RF02005	cm	1	225	4559	4334	-	no	1	0.56	0.0	186.6	6.7e-52	!	-
IMGVR_UViG_2588254040_000004|2588254040|2588302255|46363-86523_II_39023	IMGVR_UViG_2588254040_000004|2588254040|2588302255|46363-86523	-	group-II-D1D4-6	RF02005	cm	1	225	39023	38798	-	no	1	0.56	0.0	186.6	6.7e-52	!	-
IMGVR_UViG_2588254040_000005|2588254040|2588302255|426317-478534_II_4454	IMGVR_UViG_2588254040_000005|2588254040|2588302255|426317-478534	-	group-II-D1D4-6	RF02005	cm	1	225	4454	4229	-	no	1	0.56	0.0	186.6	6.7e-52	!	-
IMGVR_UViG_2588254040_000006|2588254040|2588302257|26718-67226_II_31983	IMGVR_UViG_2588254040_000006|2588254040|2588302257|26718-67226	-	group-II-D1D4-6	RF02005	cm	1	225	31983	31758	-	no	1	0.56	0.0	186.6	6.7e-52	!	-
IMGVR_UViG_2588254041_000005|2588254041|2588302290|188080-228240_II_39023	IMGVR_UViG_2588254041_000005|2588254041|2588302290|188080-228240	-	group-II-D1D4-6	RF02005	cm	1	225	39023	38798	-	no	1	0.56	0.0	186.6	6.7e-52	!	-
IMGVR_UViG_2588254041_000006|2588254041|2588302290|665963-718180_II_4454	IMGVR_UViG_2588254041_000006|2588254041|2588302290|665963-718180	-	group-II-D1D4-6	RF02005	cm	1	225	4454	4229	-	no	1	0.56	0.0	186.6	6.7e-52	!	-
IMGVR_UViG_2588254042_000001|2588254042|2588302329|535448-587665_II_47765	IMGVR_UViG_2588254042_000001|2588254042|2588302329|535448-587665	-	group-II-D1D4-6	RF02005	cm	1	225	47765	47990	+	no	1	0.56	0.0	186.6	6.7e-52	!	-
IMGVR_UViG_2588254042_000002|2588254042|2588302329|1024181-1064341_II_1139	IMGVR_UViG_2588254042_000002|2588254042|2588302329|1024181-1064341	-	group-II-D1D4-6	RF02005	cm	1	225	1139	1364	+	no	1	0.56	0.0	186.6	6.7e-52	!	-
IMGVR_UViG_2588254042_000003|2588254042|2588302329|1498887-1553162_II_49718	IMGVR_UViG_2588254042_000003|2588254042|2588302329|1498887-1553162	-	group-II-D1D4-6	RF02005	cm	1	225	49718	49943	+	no	1	0.56	0.0	186.6	6.7e-52	!	-
IMGVR_UViG_2588254043_000003|2588254043|2588302358|205998-258215_II_47765	IMGVR_UViG_2588254043_000003|2588254043|2588302358|205998-258215	-	group-II-D1D4-6	RF02005	cm	1	225	47765	47990	+	no	1	0.56	0.0	186.6	6.7e-52	!	-
IMGVR_UViG_2588254043_000004|2588254043|2588302361|128664-168824_II_1139	IMGVR_UViG_2588254043_000004|2588254043|2588302361|128664-168824	-	group-II-D1D4-6	RF02005	cm	1	225	1139	1364	+	no	1	0.56	0.0	186.6	6.7e-52	!	-
IMGVR_UViG_2588254044_000004|2588254044|2588302382|2222749-2262909_II_39023	IMGVR_UViG_2588254044_000004|2588254044|2588302382|2222749-2262909	-	group-II-D1D4-6	RF02005	cm	1	225	39023	38798	-	no	1	0.56	0.0	186.6	6.7e-52	!	-
IMGVR_UViG_2588254044_000005|2588254044|2588302382|2699735-2751952_II_4454	IMGVR_UViG_2588254044_000005|2588254044|2588302382|2699735-2751952	-	group-II-D1D4-6	RF02005	cm	1	225	4454	4229	-	no	1	0.56	0.0	186.6	6.7e-52	!	-
IMGVR_UViG_2588254045_000004|2588254045|2588302405|2-34073_II_29619	IMGVR_UViG_2588254045_000004|2588254045|2588302405|2-34073	-	group-II-D1D4-6	RF02005	cm	1	225	29619	29844	+	no	1	0.56	0.0	186.6	6.7e-52	!	-
IMGVR_UViG_2588254045_000005|2588254045|2588302405|471903-512063_II_1139	IMGVR_UViG_2588254045_000005|2588254045|2588302405|471903-512063	-	group-II-D1D4-6	RF02005	cm	1	225	1139	1364	+	no	1	0.56	0.0	186.6	6.7e-52	!	-
IMGVR_UViG_2588254046_000002|2588254046|2588302430|46366-86526_II_39023	IMGVR_UViG_2588254046_000002|2588254046|2588302430|46366-86526	-	group-II-D1D4-6	RF02005	cm	1	225	39023	38798	-	no	1	0.56	0.0	186.6	6.7e-52	!	-
IMGVR_UViG_2588254046_000003|2588254046|2588302432|308209-360426_II_4454	IMGVR_UViG_2588254046_000003|2588254046|2588302432|308209-360426	-	group-II-D1D4-6	RF02005	cm	1	225	4454	4229	-	no	1	0.56	0.0	186.6	6.7e-52	!	-
IMGVR_UViG_2588254048_000002|2588254048|2588302486|537848-590065_II_47765	IMGVR_UViG_2588254048_000002|2588254048|2588302486|537848-590065	-	group-II-D1D4-6	RF02005	cm	1	225	47765	47990	+	no	1	0.56	0.0	186.6	6.7e-52	!	-
IMGVR_UViG_2588254048_000003|2588254048|2588302486|1027895-1068055_II_1139	IMGVR_UViG_2588254048_000003|2588254048|2588302486|1027895-1068055	-	group-II-D1D4-6	RF02005	cm	1	225	1139	1364	+	no	1	0.56	0.0	186.6	6.7e-52	!	-
IMGVR_UViG_2588254050_000002|2588254050|2588302526|281574-333791_II_47765	IMGVR_UViG_2588254050_000002|2588254050|2588302526|281574-333791	-	group-II-D1D4-6	RF02005	cm	1	225	47765	47990	+	no	1	0.56	0.0	186.6	6.7e-52	!	-
IMGVR_UViG_2588254050_000003|2588254050|2588302526|770314-810474_II_1139	IMGVR_UViG_2588254050_000003|2588254050|2588302526|770314-810474	-	group-II-D1D4-6	RF02005	cm	1	225	1139	1364	+	no	1	0.56	0.0	186.6	6.7e-52	!	-
IMGVR_UViG_2588254054_000001|2588254054|2588302620|205998-258215_II_47765	IMGVR_UViG_2588254054_000001|2588254054|2588302620|205998-258215	-	group-II-D1D4-6	RF02005	cm	1	225	47765	47990	+	no	1	0.56	0.0	186.6	6.7e-52	!	-
IMGVR_UViG_2588254054_000002|2588254054|2588302622|129867-170027_II_1139	IMGVR_UViG_2588254054_000002|2588254054|2588302622|129867-170027	-	group-II-D1D4-6	RF02005	cm	1	225	1139	1364	+	no	1	0.56	0.0	186.6	6.7e-52	!	-
IMGVR_UViG_2588254057_000001|2588254057|2588302699|205933-258150_II_47765	IMGVR_UViG_2588254057_000001|2588254057|2588302699|205933-258150	-	group-II-D1D4-6	RF02005	cm	1	225	47765	47990	+	no	1	0.56	0.0	186.6	6.7e-52	!	-
IMGVR_UViG_2588254057_000002|2588254057|2588302700|130301-170461_II_1139	IMGVR_UViG_2588254057_000002|2588254057|2588302700|130301-170461	-	group-II-D1D4-6	RF02005	cm	1	225	1139	1364	+	no	1	0.56	0.0	186.6	6.7e-52	!	-
IMGVR_UViG_2588254058_000003|2588254058|2588302726|46366-79325_II_31822	IMGVR_UViG_2588254058_000003|2588254058|2588302726|46366-79325	-	group-II-D1D4-6	RF02005	cm	1	225	31822	31597	-	no	1	0.56	0.0	186.6	6.7e-52	!	-
IMGVR_UViG_2588254058_000004|2588254058|2588302728|247941-301162_II_4454	IMGVR_UViG_2588254058_000004|2588254058|2588302728|247941-301162	-	group-II-D1D4-6	RF02005	cm	1	225	4454	4229	-	no	1	0.56	0.0	186.6	6.7e-52	!	-
IMGVR_UViG_2588254058_000006|2588254058|2588302733|3-9068_II_540	IMGVR_UViG_2588254058_000006|2588254058|2588302733|3-9068	-	group-II-D1D4-6	RF02005	cm	1	225	540	315	-	no	1	0.56	0.0	186.6	6.7e-52	!	-
IMGVR_UViG_2588254060_000001|2588254060|2588302771|303138-355249_II_49326	IMGVR_UViG_2588254060_000001|2588254060|2588302771|303138-355249	-	group-II-D1D4-6	RF02005	cm	1	225	49326	49101	-	no	1	0.56	0.0	186.6	6.7e-52	!	-
IMGVR_UViG_2588254060_000003|2588254060|2588302783|136718-174939_II_29652	IMGVR_UViG_2588254060_000003|2588254060|2588302783|136718-174939	-	group-II-D1D4-6	RF02005	cm	1	225	29652	29427	-	no	1	0.56	0.0	186.6	6.7e-52	!	-
IMGVR_UViG_2588254078_000005|2588254078|2588305000_II_11450	IMGVR_UViG_2588254078_000005|2588254078|2588305000	-	Intron_gpII	RF00029	cm	1	93	11450	11352	-	no	1	0.57	0.0	62.1	4.3e-07	!	-
IMGVR_UViG_2588254176_000003|2588254176|2588309771|206249-259666_II_48965	IMGVR_UViG_2588254176_000003|2588254176|2588309771|206249-259666	-	group-II-D1D4-6	RF02005	cm	1	225	48965	49190	+	no	1	0.56	0.0	186.6	6.7e-52	!	-
IMGVR_UViG_2588254176_000004|2588254176|2588309772|129101-169261_II_1139	IMGVR_UViG_2588254176_000004|2588254176|2588309772|129101-169261	-	group-II-D1D4-6	RF02005	cm	1	225	1139	1364	+	no	1	0.56	0.0	186.6	6.7e-52	!	-
IMGVR_UViG_2590828659_000010|2590828659|2590861599_II_26684	IMGVR_UViG_2590828659_000010|2590828659|2590861599	-	group-II-D1D4-6	RF02005	cm	1	225	26684	26459	-	no	1	0.56	0.0	186.6	6.7e-52	!	-
IMGVR_UViG_2590828659_000012|2590828659|2590861549_II_1847	IMGVR_UViG_2590828659_000012|2590828659|2590861549	-	group-II-D1D4-6	RF02005	cm	1	225	1847	1622	-	no	1	0.56	0.0	186.6	6.7e-52	!	-
IMGVR_UViG_2590828663_000002|2590828663|2590865017|538471-591888_II_48965	IMGVR_UViG_2590828663_000002|2590828663|2590865017|538471-591888	-	group-II-D1D4-6	RF02005	cm	1	225	48965	49190	+	no	1	0.56	0.0	186.6	6.7e-52	!	-
IMGVR_UViG_2590828663_000003|2590828663|2590865017|1030938-1070828_II_1139	IMGVR_UViG_2590828663_000003|2590828663|2590865017|1030938-1070828	-	group-II-D1D4-6	RF02005	cm	1	225	1139	1364	+	no	1	0.56	0.0	186.6	6.7e-52	!	-
IMGVR_UViG_2590828663_000004|2590828663|2590865017|1503932-1557370_II_49856	IMGVR_UViG_2590828663_000004|2590828663|2590865017|1503932-1557370	-	group-II-D1D4-6	RF02005	cm	1	225	49856	50081	+	no	1	0.56	0.0	186.6	6.7e-52	!	-
IMGVR_UViG_2590828663_000005|2590828663|2590865022|369449-410842_II_26955	IMGVR_UViG_2590828663_000005|2590828663|2590865022|369449-410842	-	group-II-D1D4-6	RF02005	cm	1	225	26955	27180	+	no	1	0.56	0.0	186.6	6.7e-52	!	-
IMGVR_UViG_2590828664_000002|2590828664|2590865039|538471-590688_II_47765	IMGVR_UViG_2590828664_000002|2590828664|2590865039|538471-590688	-	group-II-D1D4-6	RF02005	cm	1	225	47765	47990	+	no	1	0.56	0.0	186.6	6.7e-52	!	-
IMGVR_UViG_2590828664_000003|2590828664|2590865039|1029749-1069639_II_1139	IMGVR_UViG_2590828664_000003|2590828664|2590865039|1029749-1069639	-	group-II-D1D4-6	RF02005	cm	1	225	1139	1364	+	no	1	0.56	0.0	186.6	6.7e-52	!	-
IMGVR_UViG_2590828664_000004|2590828664|2590865040|386711-440149_II_49856	IMGVR_UViG_2590828664_000004|2590828664|2590865040|386711-440149	-	group-II-D1D4-6	RF02005	cm	1	225	49856	50081	+	no	1	0.56	0.0	186.6	6.7e-52	!	-
IMGVR_UViG_2590828664_000005|2590828664|2590865042|440986-482379_II_26955	IMGVR_UViG_2590828664_000005|2590828664|2590865042|440986-482379	-	group-II-D1D4-6	RF02005	cm	1	225	26955	27180	+	no	1	0.56	0.0	186.6	6.7e-52	!	-
IMGVR_UViG_2590828666_000001|2590828666|2590865073|217906-271224_II_48866	IMGVR_UViG_2590828666_000001|2590828666|2590865073|217906-271224	-	group-II-D1D4-6	RF02005	cm	1	225	48866	49091	+	no	1	0.56	0.0	186.6	6.7e-52	!	-
IMGVR_UViG_2590828666_000002|2590828666|2590865073|707746-747636_II_1139	IMGVR_UViG_2590828666_000002|2590828666|2590865073|707746-747636	-	group-II-D1D4-6	RF02005	cm	1	225	1139	1364	+	no	1	0.56	0.0	186.6	6.7e-52	!	-
IMGVR_UViG_2590828669_000003|2590828669|2590865155|516440-568657_II_47765	IMGVR_UViG_2590828669_000003|2590828669|2590865155|516440-568657	-	group-II-D1D4-6	RF02005	cm	1	225	47765	47990	+	no	1	0.56	0.0	186.6	6.7e-52	!	-
IMGVR_UViG_2590828669_000004|2590828669|2590865155|1004866-1044756_II_1139	IMGVR_UViG_2590828669_000004|2590828669|2590865155|1004866-1044756	-	group-II-D1D4-6	RF02005	cm	1	225	1139	1364	+	no	1	0.56	0.0	186.6	6.7e-52	!	-
IMGVR_UViG_2590828671_000001|2590828671|2590865182|10945-35705_II_22582	IMGVR_UViG_2590828671_000001|2590828671|2590865182|10945-35705	-	group-II-D1D4-6	RF02005	cm	1	225	22582	22807	+	no	1	0.56	0.0	186.6	6.7e-52	!	-
IMGVR_UViG_2590828671_000002|2590828671|2590865187|834007-876181_II_28443	IMGVR_UViG_2590828671_000002|2590828671|2590865187|834007-876181	-	group-II-D1D4-6	RF02005	cm	1	225	28443	28218	-	no	1	0.56	0.0	186.6	6.7e-52	!	-
IMGVR_UViG_2590828671_000005|2590828671|2590865192|649326-690416_II_1139	IMGVR_UViG_2590828671_000005|2590828671|2590865192|649326-690416	-	group-II-D1D4-6	RF02005	cm	1	225	1139	1364	+	no	1	0.56	0.0	186.6	6.7e-52	!	-
IMGVR_UViG_2590828687_000007|2590828687|2590866107_II_39	IMGVR_UViG_2590828687_000007|2590828687|2590866107	-	group-II-D1D4-6	RF02005	cm	1	225	39	264	+	no	1	0.56	0.0	186.6	6.7e-52	!	-
IMGVR_UViG_2590828688_000008|2590828688|2590866232_II_39	IMGVR_UViG_2590828688_000008|2590828688|2590866232	-	group-II-D1D4-6	RF02005	cm	1	225	39	264	+	no	1	0.56	0.0	186.6	6.7e-52	!	-
IMGVR_UViG_2593339147_000003|2593339147|2593376691_II_236	IMGVR_UViG_2593339147_000003|2593339147|2593376691	-	Intron_gpII	RF00029	cm	1	93	236	332	+	no	1	0.58	0.0	58.2	3.9e-06	!	-
IMGVR_UViG_2593339147_000004|2593339147|2593376668_II_16804	IMGVR_UViG_2593339147_000004|2593339147|2593376668	-	group-II-D1D4-3	RF02001	cm	1	171	16804	16634	-	no	1	0.50	0.4	137.2	9.5e-26	!	-
IMGVR_UViG_2593339213_000001|2593339213|2593405892|44472-103020_II_33399	IMGVR_UViG_2593339213_000001|2593339213|2593405892|44472-103020	-	group-II-D1D4-3	RF02001	cm	1	171	33399	33567	+	no	1	0.42	4.3	105.7	5.1e-18	!	-
IMGVR_UViG_2593339213_000001|2593339213|2593405892|44472-103020_II_33581	IMGVR_UViG_2593339213_000001|2593339213|2593405892|44472-103020	-	group-II-D1D4-1	RF01998	cm	1	84	33581	33660	+	no	1	0.44	0.0	49.4	0.0031	!	-
IMGVR_UViG_2593339245_000002|2593339245|2593409196|1732781-1791295_II_10855	IMGVR_UViG_2593339245_000002|2593339245|2593409196|1732781-1791295	-	Intron_gpII	RF00029	cm	1	93	10855	10769	-	no	1	0.55	0.0	63.6	1.8e-07	!	-
IMGVR_UViG_2593339273_000006|2593339273|2593409730|96857-132425_II_7432	IMGVR_UViG_2593339273_000006|2593339273|2593409730|96857-132425	-	group-II-D1D4-5	RF02004	cm	1	201	7432	7637	+	no	1	0.46	0.0	182.8	6.1e-39	!	-
IMGVR_UViG_2593339273_000006|2593339273|2593409730|96857-132425_II_10029	IMGVR_UViG_2593339273_000006|2593339273|2593409730|96857-132425	-	Intron_gpII	RF00029	cm	1	93	10029	10113	+	no	1	0.48	0.0	54.3	3.7e-05	!	-
IMGVR_UViG_2596583556_000001|2596583556|2596600174_II_4913	IMGVR_UViG_2596583556_000001|2596583556|2596600174	-	Intron_gpII	RF00029	cm	1	93	4913	4838	-	no	1	0.62	0.0	49.8	0.00046	!	-
IMGVR_UViG_2597489890_000001|2597489890|2597516462|1312507-1337789_II_8473	IMGVR_UViG_2597489890_000001|2597489890|2597516462|1312507-1337789	-	group-II-D1D4-3	RF02001	cm	1	171	8473	8642	+	no	1	0.58	0.1	68.6	6.4e-09	!	-
IMGVR_UViG_2597490161_000002|2597490161|2597522225|2982310-2993086_II_4559	IMGVR_UViG_2597490161_000002|2597490161|2597522225|2982310-2993086	-	group-II-D1D4-6	RF02005	cm	1	225	4559	4334	-	no	1	0.56	0.0	186.6	6.7e-52	!	-
IMGVR_UViG_2597490161_000004|2597490161|2597522225|3457092-3506600_II_41568	IMGVR_UViG_2597490161_000004|2597490161|2597522225|3457092-3506600	-	group-II-D1D4-6	RF02005	cm	1	225	41568	41343	-	no	1	0.56	0.0	186.6	6.7e-52	!	-
IMGVR_UViG_2597490277_000002|2597490277|2597542278|259765-312810_II_46589	IMGVR_UViG_2597490277_000002|2597490277|2597542278|259765-312810	-	group-II-D1D4-3	RF02001	cm	1	171	46589	46760	+	no	1	0.42	0.2	127.9	1.8e-23	!	-
IMGVR_UViG_2597490277_000005|2597490277|2597542278|2105953-2149057_II_24259	IMGVR_UViG_2597490277_000005|2597490277|2597542278|2105953-2149057	-	group-II-D1D4-4	RF02003	cm	1	138	24259	24396	+	no	1	0.51	0.0	113.6	1.1e-20	!	-
IMGVR_UViG_2597490277_000005|2597490277|2597542278|2105953-2149057_II_24268	IMGVR_UViG_2597490277_000005|2597490277|2597542278|2105953-2149057	-	group-II-D1D4-6	RF02005	cm	1	225	24268	24524	+	no	1	0.54	0.0	106.5	2.2e-26	!	-
IMGVR_UViG_2597490277_000006|2597490277|2597542278|4987257-5033636_II_16321	IMGVR_UViG_2597490277_000006|2597490277|2597542278|4987257-5033636	-	Intron_gpII	RF00029	cm	1	93	16321	16236	-	no	1	0.48	0.0	55.3	2e-05	!	-
IMGVR_UViG_2597490277_000006|2597490277|2597542278|4987257-5033636_II_18771	IMGVR_UViG_2597490277_000006|2597490277|2597542278|4987257-5033636	-	group-II-D1D4-5	RF02004	cm	1	201	18771	18591	-	no	1	0.36	0.4	114.8	1.5e-21	!	-
IMGVR_UViG_2597490297_000006|2597490297|2597544808_II_25297	IMGVR_UViG_2597490297_000006|2597490297|2597544808	-	Intron_gpII	RF00029	cm	1	93	25297	25201	-	no	1	0.53	0.0	55.7	1.6e-05	!	-
IMGVR_UViG_2600255061_000006|2600255061|2600283005|3-52910_II_52013	IMGVR_UViG_2600255061_000006|2600255061|2600283005|3-52910	-	group-II-D1D4-3	RF02001	cm	37	162	52013	52136	+	no	1	0.35	0.4	62.8	1.8e-07	!	-
IMGVR_UViG_2600255061_000006|2600255061|2600283005|3-52910_II_52201	IMGVR_UViG_2600255061_000006|2600255061|2600283005|3-52910	-	group-II-D1D4-1	RF01998	cm	1	84	52201	52287	+	no	1	0.43	0.0	65.3	6.9e-07	!	-
IMGVR_UViG_2600255140_000001|2600255140|2600296815|255425-281779_II_2425	IMGVR_UViG_2600255140_000001|2600255140|2600296815|255425-281779	-	group-II-D1D4-6	RF02005	cm	1	225	2425	2192	-	no	1	0.51	0.0	131.6	2.3e-34	!	-
IMGVR_UViG_2600255148_000002|2600255148|2600297610_II_853	IMGVR_UViG_2600255148_000002|2600255148|2600297610	-	group-II-D1D4-3	RF02001	cm	1	171	853	1023	+	no	1	0.53	0.2	114.2	4.1e-20	!	-
IMGVR_UViG_2600255148_000008|2600255148|2600297570|188-40098_II_35118	IMGVR_UViG_2600255148_000008|2600255148|2600297570|188-40098	-	group-II-D1D4-5	RF02004	cm	1	201	35118	35312	+	no	1	0.48	0.0	122.5	1.6e-23	!	-
IMGVR_UViG_2600255148_000008|2600255148|2600297570|188-40098_II_37592	IMGVR_UViG_2600255148_000008|2600255148|2600297570|188-40098	-	Intron_gpII	RF00029	cm	1	93	37592	37677	+	no	1	0.50	0.0	44.8	0.0079	!	-
IMGVR_UViG_2606217117_000011|2606217117|2606219401_II_2639	IMGVR_UViG_2606217117_000011|2606217117|2606219401	-	Intron_gpII	RF00029	cm	1	93	2639	2553	-	no	1	0.61	0.0	60.8	9.1e-07	!	-
IMGVR_UViG_2609459826_000002|2609459826|2609499427_II_58598	IMGVR_UViG_2609459826_000002|2609459826|2609499427	-	Intron_gpII	RF00029	cm	1	93	58598	58684	+	no	1	0.61	0.0	60.8	9.1e-07	!	-
IMGVR_UViG_2609459865_000005|2609459865|2609505223|441318-481985_II_1139	IMGVR_UViG_2609459865_000005|2609459865|2609505223|441318-481985	-	group-II-D1D4-6	RF02005	cm	1	225	1139	1364	+	no	1	0.56	0.0	186.6	6.7e-52	!	-
IMGVR_UViG_2609459867_000004|2609459867|2609505420|281585-334903_II_48866	IMGVR_UViG_2609459867_000004|2609459867|2609505420|281585-334903	-	group-II-D1D4-6	RF02005	cm	1	225	48866	49091	+	no	1	0.56	0.0	186.6	6.7e-52	!	-
IMGVR_UViG_2609459867_000005|2609459867|2609505420|772721-783601_II_1139	IMGVR_UViG_2609459867_000005|2609459867|2609505420|772721-783601	-	group-II-D1D4-6	RF02005	cm	1	225	1139	1364	+	no	1	0.56	0.0	186.6	6.7e-52	!	-
IMGVR_UViG_2609459868_000006|2609459868|2609505450|281516-333733_II_47765	IMGVR_UViG_2609459868_000006|2609459868|2609505450|281516-333733	-	group-II-D1D4-6	RF02005	cm	1	225	47765	47990	+	no	1	0.56	0.0	186.6	6.7e-52	!	-
IMGVR_UViG_2609459868_000007|2609459868|2609505450|771549-812216_II_1139	IMGVR_UViG_2609459868_000007|2609459868|2609505450|771549-812216	-	group-II-D1D4-6	RF02005	cm	1	225	1139	1364	+	no	1	0.56	0.0	186.6	6.7e-52	!	-
IMGVR_UViG_2609459874_000005|2609459874|2609505878|1-36777_II_32324	IMGVR_UViG_2609459874_000005|2609459874|2609505878|1-36777	-	group-II-D1D4-6	RF02005	cm	1	225	32324	32549	+	no	1	0.56	0.0	186.6	6.7e-52	!	-
IMGVR_UViG_2609459874_000006|2609459874|2609505878|474595-515262_II_1139	IMGVR_UViG_2609459874_000006|2609459874|2609505878|474595-515262	-	group-II-D1D4-6	RF02005	cm	1	225	1139	1364	+	no	1	0.56	0.0	186.6	6.7e-52	!	-
IMGVR_UViG_2609459875_000003|2609459875|2609505906|3-49530_II_45075	IMGVR_UViG_2609459875_000003|2609459875|2609505906|3-49530	-	group-II-D1D4-6	RF02005	cm	1	225	45075	45300	+	no	1	0.56	0.0	186.6	6.7e-52	!	-
IMGVR_UViG_2609459875_000004|2609459875|2609505906|487348-528015_II_1139	IMGVR_UViG_2609459875_000004|2609459875|2609505906|487348-528015	-	group-II-D1D4-6	RF02005	cm	1	225	1139	1364	+	no	1	0.56	0.0	186.6	6.7e-52	!	-
IMGVR_UViG_2609459876_000004|2609459876|2609505943|281516-334834_II_48866	IMGVR_UViG_2609459876_000004|2609459876|2609505943|281516-334834	-	group-II-D1D4-6	RF02005	cm	1	225	48866	49091	+	no	1	0.56	0.0	186.6	6.7e-52	!	-
IMGVR_UViG_2609459876_000005|2609459876|2609505943|773850-814517_II_1139	IMGVR_UViG_2609459876_000005|2609459876|2609505943|773850-814517	-	group-II-D1D4-6	RF02005	cm	1	225	1139	1364	+	no	1	0.56	0.0	186.6	6.7e-52	!	-
IMGVR_UViG_2609459877_000004|2609459877|2609505958|223805-276022_II_47765	IMGVR_UViG_2609459877_000004|2609459877|2609505958|223805-276022	-	group-II-D1D4-6	RF02005	cm	1	225	47765	47990	+	no	1	0.56	0.0	186.6	6.7e-52	!	-
IMGVR_UViG_2609459877_000005|2609459877|2609505958|712544-746669_II_1139	IMGVR_UViG_2609459877_000005|2609459877|2609505958|712544-746669	-	group-II-D1D4-6	RF02005	cm	1	225	1139	1364	+	no	1	0.56	0.0	186.6	6.7e-52	!	-
IMGVR_UViG_2609459878_000001|2609459878|2609505992|535448-587665_II_47765	IMGVR_UViG_2609459878_000001|2609459878|2609505992|535448-587665	-	group-II-D1D4-6	RF02005	cm	1	225	47765	47990	+	no	1	0.56	0.0	186.6	6.7e-52	!	-
IMGVR_UViG_2609459878_000002|2609459878|2609505992|1024190-1064080_II_1139	IMGVR_UViG_2609459878_000002|2609459878|2609505992|1024190-1064080	-	group-II-D1D4-6	RF02005	cm	1	225	1139	1364	+	no	1	0.56	0.0	186.6	6.7e-52	!	-
IMGVR_UViG_2609459879_000005|2609459879|2609506022|220623-273941_II_48866	IMGVR_UViG_2609459879_000005|2609459879|2609506022|220623-273941	-	group-II-D1D4-6	RF02005	cm	1	225	48866	49091	+	no	1	0.56	0.0	186.6	6.7e-52	!	-
IMGVR_UViG_2609459879_000006|2609459879|2609506022|711729-752168_II_1139	IMGVR_UViG_2609459879_000006|2609459879|2609506022|711729-752168	-	group-II-D1D4-6	RF02005	cm	1	225	1139	1364	+	no	1	0.56	0.0	186.6	6.7e-52	!	-
IMGVR_UViG_2609459880_000003|2609459880|2609506037|342638-353852_II_1139	IMGVR_UViG_2609459880_000003|2609459880|2609506037|342638-353852	-	group-II-D1D4-6	RF02005	cm	1	225	1139	1364	+	no	1	0.56	0.0	186.6	6.7e-52	!	-
IMGVR_UViG_2609459880_000003|2609459880|2609506037|342638-353852_II_10250	IMGVR_UViG_2609459880_000003|2609459880|2609506037|342638-353852	-	group-II-D1D4-6	RF02005	cm	1	225	10250	10475	+	no	1	0.56	0.0	186.6	6.7e-52	!	-
IMGVR_UViG_2609459880_000005|2609459880|2609506038|463496-516571_II_48518	IMGVR_UViG_2609459880_000005|2609459880|2609506038|463496-516571	-	group-II-D1D4-6	RF02005	cm	1	225	48518	48743	+	no	1	0.56	0.0	186.6	6.7e-52	!	-
IMGVR_UViG_2609459880_000007|2609459880|2609506039|188998-194182_II_4871	IMGVR_UViG_2609459880_000007|2609459880|2609506039|188998-194182	-	group-II-D1D4-6	RF02005	cm	1	225	4871	5096	+	no	1	0.56	0.0	186.6	6.7e-52	!	-
IMGVR_UViG_2609459880_000008|2609459880|2609506041|1-13285_II_669	IMGVR_UViG_2609459880_000008|2609459880|2609506041|1-13285	-	group-II-D1D4-6	RF02005	cm	1	225	669	444	-	no	1	0.56	0.0	186.6	6.7e-52	!	-
IMGVR_UViG_2609459883_000005|2609459883|2609506320|281516-334834_II_48866	IMGVR_UViG_2609459883_000005|2609459883|2609506320|281516-334834	-	group-II-D1D4-6	RF02005	cm	1	225	48866	49091	+	no	1	0.56	0.0	186.6	6.7e-52	!	-
IMGVR_UViG_2609459883_000006|2609459883|2609506320|772650-813317_II_1139	IMGVR_UViG_2609459883_000006|2609459883|2609506320|772650-813317	-	group-II-D1D4-6	RF02005	cm	1	225	1139	1364	+	no	1	0.56	0.0	186.6	6.7e-52	!	-
IMGVR_UViG_2609459884_000001|2609459884|2609506335|280790-333007_II_47765	IMGVR_UViG_2609459884_000001|2609459884|2609506335|280790-333007	-	group-II-D1D4-6	RF02005	cm	1	225	47765	47990	+	no	1	0.56	0.0	186.6	6.7e-52	!	-
IMGVR_UViG_2609459884_000002|2609459884|2609506335|770492-811159_II_1139	IMGVR_UViG_2609459884_000002|2609459884|2609506335|770492-811159	-	group-II-D1D4-6	RF02005	cm	1	225	1139	1364	+	no	1	0.56	0.0	186.6	6.7e-52	!	-
IMGVR_UViG_2609459887_000004|2609459887|2609506429|85544-127056_II_27074	IMGVR_UViG_2609459887_000004|2609459887|2609506429|85544-127056	-	group-II-D1D4-6	RF02005	cm	1	225	27074	27299	+	no	1	0.56	0.0	186.6	6.7e-52	!	-
IMGVR_UViG_2609459887_000007|2609459887|2609506434|40-34692_II_30200	IMGVR_UViG_2609459887_000007|2609459887|2609506434|40-34692	-	group-II-D1D4-6	RF02005	cm	1	225	30200	30425	+	no	1	0.56	0.0	186.6	6.7e-52	!	-
IMGVR_UViG_2609459887_000008|2609459887|2609506434|472510-513177_II_1139	IMGVR_UViG_2609459887_000008|2609459887|2609506434|472510-513177	-	group-II-D1D4-6	RF02005	cm	1	225	1139	1364	+	no	1	0.56	0.0	186.6	6.7e-52	!	-
IMGVR_UViG_2609459888_000001|2609459888|2609506445|281712-335030_II_48866	IMGVR_UViG_2609459888_000001|2609459888|2609506445|281712-335030	-	group-II-D1D4-6	RF02005	cm	1	225	48866	49091	+	no	1	0.56	0.0	186.6	6.7e-52	!	-
IMGVR_UViG_2609459888_000002|2609459888|2609506445|772848-813515_II_1139	IMGVR_UViG_2609459888_000002|2609459888|2609506445|772848-813515	-	group-II-D1D4-6	RF02005	cm	1	225	1139	1364	+	no	1	0.56	0.0	186.6	6.7e-52	!	-
IMGVR_UViG_2609459888_000003|2609459888|2609506446|248314-301389_II_48518	IMGVR_UViG_2609459888_000003|2609459888|2609506446|248314-301389	-	group-II-D1D4-6	RF02005	cm	1	225	48518	48743	+	no	1	0.56	0.0	186.6	6.7e-52	!	-
IMGVR_UViG_2609459889_000006|2609459889|2609506465|51-36647_II_32144	IMGVR_UViG_2609459889_000006|2609459889|2609506465|51-36647	-	group-II-D1D4-6	RF02005	cm	1	225	32144	32369	+	no	1	0.56	0.0	186.6	6.7e-52	!	-
IMGVR_UViG_2609459889_000007|2609459889|2609506465|474465-517042_II_1139	IMGVR_UViG_2609459889_000007|2609459889|2609506465|474465-517042	-	group-II-D1D4-6	RF02005	cm	1	225	1139	1364	+	no	1	0.56	0.0	186.6	6.7e-52	!	-
IMGVR_UViG_2609459889_000007|2609459889|2609506465|474465-517042_II_11027	IMGVR_UViG_2609459889_000007|2609459889|2609506465|474465-517042	-	group-II-D1D4-6	RF02005	cm	1	225	11027	11252	+	no	1	0.56	0.0	186.6	6.7e-52	!	-
IMGVR_UViG_2609459891_000007|2609459891|2609506528|2-36687_II_32233	IMGVR_UViG_2609459891_000007|2609459891|2609506528|2-36687	-	group-II-D1D4-6	RF02005	cm	1	225	32233	32458	+	no	1	0.56	0.0	186.6	6.7e-52	!	-
IMGVR_UViG_2609459891_000008|2609459891|2609506528|474505-515172_II_1139	IMGVR_UViG_2609459891_000008|2609459891|2609506528|474505-515172	-	group-II-D1D4-6	RF02005	cm	1	225	1139	1364	+	no	1	0.56	0.0	186.6	6.7e-52	!	-
IMGVR_UViG_2609459892_000006|2609459892|2609506553|220471-273789_II_48866	IMGVR_UViG_2609459892_000006|2609459892|2609506553|220471-273789	-	group-II-D1D4-6	RF02005	cm	1	225	48866	49091	+	no	1	0.56	0.0	186.6	6.7e-52	!	-
IMGVR_UViG_2609459892_000007|2609459892|2609506553|711607-752274_II_1139	IMGVR_UViG_2609459892_000007|2609459892|2609506553|711607-752274	-	group-II-D1D4-6	RF02005	cm	1	225	1139	1364	+	no	1	0.56	0.0	186.6	6.7e-52	!	-
IMGVR_UViG_2609459893_000008|2609459893|2609506570|442670-453550_II_1139	IMGVR_UViG_2609459893_000008|2609459893|2609506570|442670-453550	-	group-II-D1D4-6	RF02005	cm	1	225	1139	1364	+	no	1	0.56	0.0	186.6	6.7e-52	!	-
IMGVR_UViG_2609459894_000003|2609459894|2609506606|2-49390_II_44936	IMGVR_UViG_2609459894_000003|2609459894|2609506606|2-49390	-	group-II-D1D4-6	RF02005	cm	1	225	44936	45161	+	no	1	0.56	0.0	186.6	6.7e-52	!	-
IMGVR_UViG_2609459894_000004|2609459894|2609506606|487206-527873_II_1139	IMGVR_UViG_2609459894_000004|2609459894|2609506606|487206-527873	-	group-II-D1D4-6	RF02005	cm	1	225	1139	1364	+	no	1	0.56	0.0	186.6	6.7e-52	!	-
IMGVR_UViG_2609459896_000002|2609459896|2609506665|281516-333733_II_47765	IMGVR_UViG_2609459896_000002|2609459896|2609506665|281516-333733	-	group-II-D1D4-6	RF02005	cm	1	225	47765	47990	+	no	1	0.56	0.0	186.6	6.7e-52	!	-
IMGVR_UViG_2609459896_000003|2609459896|2609506665|771551-782431_II_1139	IMGVR_UViG_2609459896_000003|2609459896|2609506665|771551-782431	-	group-II-D1D4-6	RF02005	cm	1	225	1139	1364	+	no	1	0.56	0.0	186.6	6.7e-52	!	-
IMGVR_UViG_2609459897_000002|2609459897|2609506696|338945-391162_II_47765	IMGVR_UViG_2609459897_000002|2609459897|2609506696|338945-391162	-	group-II-D1D4-6	RF02005	cm	1	225	47765	47990	+	no	1	0.56	0.0	186.6	6.7e-52	!	-
IMGVR_UViG_2609459897_000003|2609459897|2609506696|828887-857992_II_1139	IMGVR_UViG_2609459897_000003|2609459897|2609506696|828887-857992	-	group-II-D1D4-6	RF02005	cm	1	225	1139	1364	+	no	1	0.56	0.0	186.6	6.7e-52	!	-
IMGVR_UViG_2609459897_000005|2609459897|2609506702|1236315-1277708_II_26955	IMGVR_UViG_2609459897_000005|2609459897|2609506702|1236315-1277708	-	group-II-D1D4-6	RF02005	cm	1	225	26955	27180	+	no	1	0.56	0.0	186.6	6.7e-52	!	-
IMGVR_UViG_2609459898_000006|2609459898|2609506734|280883-333100_II_47765	IMGVR_UViG_2609459898_000006|2609459898|2609506734|280883-333100	-	group-II-D1D4-6	RF02005	cm	1	225	47765	47990	+	no	1	0.56	0.0	186.6	6.7e-52	!	-
IMGVR_UViG_2609459898_000007|2609459898|2609506734|769622-809512_II_1139	IMGVR_UViG_2609459898_000007|2609459898|2609506734|769622-809512	-	group-II-D1D4-6	RF02005	cm	1	225	1139	1364	+	no	1	0.56	0.0	186.6	6.7e-52	!	-
IMGVR_UViG_2609459899_000002|2609459899|2609506767|206015-258232_II_47765	IMGVR_UViG_2609459899_000002|2609459899|2609506767|206015-258232	-	group-II-D1D4-6	RF02005	cm	1	225	47765	47990	+	no	1	0.56	0.0	186.6	6.7e-52	!	-
IMGVR_UViG_2609459899_000003|2609459899|2609506767|694754-736554_II_1139	IMGVR_UViG_2609459899_000003|2609459899|2609506767|694754-736554	-	group-II-D1D4-6	RF02005	cm	1	225	1139	1364	+	no	1	0.56	0.0	186.6	6.7e-52	!	-
IMGVR_UViG_2609459899_000003|2609459899|2609506767|694754-736554_II_10250	IMGVR_UViG_2609459899_000003|2609459899|2609506767|694754-736554	-	group-II-D1D4-6	RF02005	cm	1	225	10250	10475	+	no	1	0.56	0.0	186.6	6.7e-52	!	-
IMGVR_UViG_2609459900_000004|2609459900|2609506789|26453-66961_II_31983	IMGVR_UViG_2609459900_000004|2609459900|2609506789|26453-66961	-	group-II-D1D4-6	RF02005	cm	1	225	31983	31758	-	no	1	0.56	0.0	186.6	6.7e-52	!	-
IMGVR_UViG_2609459900_000007|2609459900|2609506795|56-35998_II_31490	IMGVR_UViG_2609459900_000007|2609459900|2609506795|56-35998	-	group-II-D1D4-6	RF02005	cm	1	225	31490	31715	+	no	1	0.56	0.0	186.6	6.7e-52	!	-
IMGVR_UViG_2609459900_000008|2609459900|2609506795|375792-415682_II_1139	IMGVR_UViG_2609459900_000008|2609459900|2609506795|375792-415682	-	group-II-D1D4-6	RF02005	cm	1	225	1139	1364	+	no	1	0.56	0.0	186.6	6.7e-52	!	-
IMGVR_UViG_2609459901_000006|2609459901|2609506818|1-48032_II_43579	IMGVR_UViG_2609459901_000006|2609459901|2609506818|1-48032	-	group-II-D1D4-6	RF02005	cm	1	225	43579	43804	+	no	1	0.56	0.0	186.6	6.7e-52	!	-
IMGVR_UViG_2609459901_000007|2609459901|2609506818|413871-454538_II_1139	IMGVR_UViG_2609459901_000007|2609459901|2609506818|413871-454538	-	group-II-D1D4-6	RF02005	cm	1	225	1139	1364	+	no	1	0.56	0.0	186.6	6.7e-52	!	-
IMGVR_UViG_2609459903_000004|2609459903|2609507084|281556-333773_II_47765	IMGVR_UViG_2609459903_000004|2609459903|2609507084|281556-333773	-	group-II-D1D4-6	RF02005	cm	1	225	47765	47990	+	no	1	0.56	0.0	186.6	6.7e-52	!	-
IMGVR_UViG_2609459903_000005|2609459903|2609507084|771591-812258_II_1139	IMGVR_UViG_2609459903_000005|2609459903|2609507084|771591-812258	-	group-II-D1D4-6	RF02005	cm	1	225	1139	1364	+	no	1	0.56	0.0	186.6	6.7e-52	!	-
IMGVR_UViG_2609459903_000006|2609459903|2609507084|1245528-1298603_II_48518	IMGVR_UViG_2609459903_000006|2609459903|2609507084|1245528-1298603	-	group-II-D1D4-6	RF02005	cm	1	225	48518	48743	+	no	1	0.56	0.0	186.6	6.7e-52	!	-
IMGVR_UViG_2609459905_000001|2609459905|2609507194|281516-333733_II_47765	IMGVR_UViG_2609459905_000001|2609459905|2609507194|281516-333733	-	group-II-D1D4-6	RF02005	cm	1	225	47765	47990	+	no	1	0.56	0.0	186.6	6.7e-52	!	-
IMGVR_UViG_2609459905_000002|2609459905|2609507194|771551-812218_II_1139	IMGVR_UViG_2609459905_000002|2609459905|2609507194|771551-812218	-	group-II-D1D4-6	RF02005	cm	1	225	1139	1364	+	no	1	0.56	0.0	186.6	6.7e-52	!	-
IMGVR_UViG_2609459905_000003|2609459905|2609507194|1245488-1298563_II_48518	IMGVR_UViG_2609459905_000003|2609459905|2609507194|1245488-1298563	-	group-II-D1D4-6	RF02005	cm	1	225	48518	48743	+	no	1	0.56	0.0	186.6	6.7e-52	!	-
IMGVR_UViG_2609459907_000001|2609459907|2609507372|281516-333733_II_47765	IMGVR_UViG_2609459907_000001|2609459907|2609507372|281516-333733	-	group-II-D1D4-6	RF02005	cm	1	225	47765	47990	+	no	1	0.56	0.0	186.6	6.7e-52	!	-
IMGVR_UViG_2609459907_000002|2609459907|2609507372|771549-812216_II_1139	IMGVR_UViG_2609459907_000002|2609459907|2609507372|771549-812216	-	group-II-D1D4-6	RF02005	cm	1	225	1139	1364	+	no	1	0.56	0.0	186.6	6.7e-52	!	-
IMGVR_UViG_2609459909_000002|2609459909|2609507431|442045-481935_II_1139	IMGVR_UViG_2609459909_000002|2609459909|2609507431|442045-481935	-	group-II-D1D4-6	RF02005	cm	1	225	1139	1364	+	no	1	0.56	0.0	186.6	6.7e-52	!	-
IMGVR_UViG_2609459910_000007|2609459910|2609507463|1-35338_II_30885	IMGVR_UViG_2609459910_000007|2609459910|2609507463|1-35338	-	group-II-D1D4-6	RF02005	cm	1	225	30885	31110	+	no	1	0.56	0.0	186.6	6.7e-52	!	-
IMGVR_UViG_2609459910_000008|2609459910|2609507463|473156-513823_II_1139	IMGVR_UViG_2609459910_000008|2609459910|2609507463|473156-513823	-	group-II-D1D4-6	RF02005	cm	1	225	1139	1364	+	no	1	0.56	0.0	186.6	6.7e-52	!	-
IMGVR_UViG_2609459911_000005|2609459911|2609507501|222278-275596_II_48866	IMGVR_UViG_2609459911_000005|2609459911|2609507501|222278-275596	-	group-II-D1D4-6	RF02005	cm	1	225	48866	49091	+	no	1	0.56	0.0	186.6	6.7e-52	!	-
IMGVR_UViG_2609459911_000006|2609459911|2609507501|713412-754079_II_1139	IMGVR_UViG_2609459911_000006|2609459911|2609507501|713412-754079	-	group-II-D1D4-6	RF02005	cm	1	225	1139	1364	+	no	1	0.56	0.0	186.6	6.7e-52	!	-
IMGVR_UViG_2609459913_000001|2609459913|2609507562|535448-588766_II_48866	IMGVR_UViG_2609459913_000001|2609459913|2609507562|535448-588766	-	group-II-D1D4-6	RF02005	cm	1	225	48866	49091	+	no	1	0.56	0.0	186.6	6.7e-52	!	-
IMGVR_UViG_2609459913_000002|2609459913|2609507562|1026584-1067251_II_1139	IMGVR_UViG_2609459913_000002|2609459913|2609507562|1026584-1067251	-	group-II-D1D4-6	RF02005	cm	1	225	1139	1364	+	no	1	0.56	0.0	186.6	6.7e-52	!	-
IMGVR_UViG_2609459913_000003|2609459913|2609507563|386771-439846_II_48518	IMGVR_UViG_2609459913_000003|2609459913|2609507563|386771-439846	-	group-II-D1D4-6	RF02005	cm	1	225	48518	48743	+	no	1	0.56	0.0	186.6	6.7e-52	!	-
IMGVR_UViG_2609459919_000001|2609459919|2609508367|115700-166175_II_48160	IMGVR_UViG_2609459919_000001|2609459919|2609508367|115700-166175	-	group-II-D1D4-6	RF02005	cm	1	225	48160	48385	+	no	1	0.56	0.0	181.4	3e-50	!	-
IMGVR_UViG_2609459922_000001|2609459922|2609508457|648444-688604_II_1139	IMGVR_UViG_2609459922_000001|2609459922|2609508457|648444-688604	-	group-II-D1D4-6	RF02005	cm	1	225	1139	1364	+	no	1	0.56	0.0	186.6	6.7e-52	!	-
IMGVR_UViG_2609459923_000001|2609459923|2609508472|722470-762630_II_1139	IMGVR_UViG_2609459923_000001|2609459923|2609508472|722470-762630	-	group-II-D1D4-6	RF02005	cm	1	225	1139	1364	+	no	1	0.56	0.0	186.6	6.7e-52	!	-
IMGVR_UViG_2609459924_000001|2609459924|2609508500|280790-334108_II_48866	IMGVR_UViG_2609459924_000001|2609459924|2609508500|280790-334108	-	group-II-D1D4-6	RF02005	cm	1	225	48866	49091	+	no	1	0.56	0.0	186.6	6.7e-52	!	-
IMGVR_UViG_2609459924_000002|2609459924|2609508500|771926-812863_II_1139	IMGVR_UViG_2609459924_000002|2609459924|2609508500|771926-812863	-	group-II-D1D4-6	RF02005	cm	1	225	1139	1364	+	no	1	0.56	0.0	186.6	6.7e-52	!	-
IMGVR_UViG_2609459926_000004|2609459926|2609508709|282238-335556_II_48866	IMGVR_UViG_2609459926_000004|2609459926|2609508709|282238-335556	-	group-II-D1D4-6	RF02005	cm	1	225	48866	49091	+	no	1	0.56	0.0	186.6	6.7e-52	!	-
IMGVR_UViG_2609459926_000005|2609459926|2609508709|773374-814311_II_1139	IMGVR_UViG_2609459926_000005|2609459926|2609508709|773374-814311	-	group-II-D1D4-6	RF02005	cm	1	225	1139	1364	+	no	1	0.56	0.0	186.6	6.7e-52	!	-
IMGVR_UViG_2609459928_000007|2609459928|2609508813|371955-412892_II_1139	IMGVR_UViG_2609459928_000007|2609459928|2609508813|371955-412892	-	group-II-D1D4-6	RF02005	cm	1	225	1139	1364	+	no	1	0.56	0.0	186.6	6.7e-52	!	-
IMGVR_UViG_2609459929_000006|2609459929|2609508855|535448-588766_II_48866	IMGVR_UViG_2609459929_000006|2609459929|2609508855|535448-588766	-	group-II-D1D4-6	RF02005	cm	1	225	48866	49091	+	no	1	0.56	0.0	186.6	6.7e-52	!	-
IMGVR_UViG_2609459929_000007|2609459929|2609508855|1026584-1067521_II_1139	IMGVR_UViG_2609459929_000007|2609459929|2609508855|1026584-1067521	-	group-II-D1D4-6	RF02005	cm	1	225	1139	1364	+	no	1	0.56	0.0	186.6	6.7e-52	!	-
IMGVR_UViG_2609459930_000003|2609459930|2609508870|1-35998_II_31545	IMGVR_UViG_2609459930_000003|2609459930|2609508870|1-35998	-	group-II-D1D4-6	RF02005	cm	1	225	31545	31770	+	no	1	0.56	0.0	186.6	6.7e-52	!	-
IMGVR_UViG_2609459930_000004|2609459930|2609508870|475290-518137_II_1139	IMGVR_UViG_2609459930_000004|2609459930|2609508870|475290-518137	-	group-II-D1D4-6	RF02005	cm	1	225	1139	1364	+	no	1	0.56	0.0	186.6	6.7e-52	!	-
IMGVR_UViG_2609459930_000004|2609459930|2609508870|475290-518137_II_11027	IMGVR_UViG_2609459930_000004|2609459930|2609508870|475290-518137	-	group-II-D1D4-6	RF02005	cm	1	225	11027	11252	+	no	1	0.56	0.0	186.6	6.7e-52	!	-
IMGVR_UViG_2609459933_000003|2609459933|2609509043|690-35342_II_30200	IMGVR_UViG_2609459933_000003|2609459933|2609509043|690-35342	-	group-II-D1D4-6	RF02005	cm	1	225	30200	30425	+	no	1	0.56	0.0	186.6	6.7e-52	!	-
IMGVR_UViG_2609459933_000004|2609459933|2609509043|474487-515424_II_1139	IMGVR_UViG_2609459933_000004|2609459933|2609509043|474487-515424	-	group-II-D1D4-6	RF02005	cm	1	225	1139	1364	+	no	1	0.56	0.0	186.6	6.7e-52	!	-
IMGVR_UViG_2609459934_000003|2609459934|2609509068|535448-587665_II_47765	IMGVR_UViG_2609459934_000003|2609459934|2609509068|535448-587665	-	group-II-D1D4-6	RF02005	cm	1	225	47765	47990	+	no	1	0.56	0.0	186.6	6.7e-52	!	-
IMGVR_UViG_2609459934_000004|2609459934|2609509068|1025503-1066869_II_1139	IMGVR_UViG_2609459934_000004|2609459934|2609509068|1025503-1066869	-	group-II-D1D4-6	RF02005	cm	1	225	1139	1364	+	no	1	0.56	0.0	186.6	6.7e-52	!	-
IMGVR_UViG_2609459936_000004|2609459936|2609509108|597195-649781_II_51087	IMGVR_UViG_2609459936_000004|2609459936|2609509108|597195-649781	-	Intron_gpII	RF00029	cm	1	93	51087	51010	-	no	1	0.58	0.0	49.3	0.00062	!	-
IMGVR_UViG_2609459937_000001|2609459937|2609509129|281516-335665_II_49697	IMGVR_UViG_2609459937_000001|2609459937|2609509129|281516-335665	-	group-II-D1D4-6	RF02005	cm	1	225	49697	49922	+	no	1	0.56	0.0	186.6	6.7e-52	!	-
IMGVR_UViG_2609459937_000002|2609459937|2609509129|746450-786610_II_1139	IMGVR_UViG_2609459937_000002|2609459937|2609509129|746450-786610	-	group-II-D1D4-6	RF02005	cm	1	225	1139	1364	+	no	1	0.56	0.0	186.6	6.7e-52	!	-
IMGVR_UViG_2609459939_000003|2609459939|2609509183|2-18184_II_13730	IMGVR_UViG_2609459939_000003|2609459939|2609509183|2-18184	-	group-II-D1D4-6	RF02005	cm	1	225	13730	13955	+	no	1	0.56	0.0	186.6	6.7e-52	!	-
IMGVR_UViG_2609459939_000004|2609459939|2609509183|454595-494755_II_1139	IMGVR_UViG_2609459939_000004|2609459939|2609509183|454595-494755	-	group-II-D1D4-6	RF02005	cm	1	225	1139	1364	+	no	1	0.56	0.0	186.6	6.7e-52	!	-
IMGVR_UViG_2609459940_000001|2609459940|2609509209|280790-333007_II_47765	IMGVR_UViG_2609459940_000001|2609459940|2609509209|280790-333007	-	group-II-D1D4-6	RF02005	cm	1	225	47765	47990	+	no	1	0.56	0.0	186.6	6.7e-52	!	-
IMGVR_UViG_2609459940_000002|2609459940|2609509209|769530-809690_II_1139	IMGVR_UViG_2609459940_000002|2609459940|2609509209|769530-809690	-	group-II-D1D4-6	RF02005	cm	1	225	1139	1364	+	no	1	0.56	0.0	186.6	6.7e-52	!	-
IMGVR_UViG_2609459943_000001|2609459943|2609509300|57866-75532_II_2140	IMGVR_UViG_2609459943_000001|2609459943|2609509300|57866-75532	-	Intron_gpII	RF00029	cm	1	93	2140	2044	-	no	1	0.57	0.0	55.7	1.6e-05	!	-
IMGVR_UViG_2609459945_000004|2609459945|2609509576|25-47171_II_42694	IMGVR_UViG_2609459945_000004|2609459945|2609509576|25-47171	-	group-II-D1D4-6	RF02005	cm	1	225	42694	42919	+	no	1	0.56	0.0	186.6	6.7e-52	!	-
IMGVR_UViG_2609459945_000005|2609459945|2609509577|129483-169643_II_1139	IMGVR_UViG_2609459945_000005|2609459945|2609509577|129483-169643	-	group-II-D1D4-6	RF02005	cm	1	225	1139	1364	+	no	1	0.56	0.0	186.6	6.7e-52	!	-
IMGVR_UViG_2609459946_000002|2609459946|2609509615|445556-461676_II_15447	IMGVR_UViG_2609459946_000002|2609459946|2609509615|445556-461676	-	group-II-D1D4-6	RF02005	cm	1	225	15447	15672	+	no	1	0.56	0.0	186.6	6.7e-52	!	-
IMGVR_UViG_2609459946_000003|2609459946|2609509620|1-34395_II_244	IMGVR_UViG_2609459946_000003|2609459946|2609509620|1-34395	-	group-II-D1D4-6	RF02005	cm	1	225	244	19	-	no	1	0.56	0.0	186.6	6.7e-52	!	-
IMGVR_UViG_2609459947_000007|2609459947|2609509662|2-34585_II_30131	IMGVR_UViG_2609459947_000007|2609459947|2609509662|2-34585	-	group-II-D1D4-6	RF02005	cm	1	225	30131	30356	+	no	1	0.56	0.0	186.6	6.7e-52	!	-
IMGVR_UViG_2609459947_000008|2609459947|2609509662|472404-513341_II_1139	IMGVR_UViG_2609459947_000008|2609459947|2609509662|472404-513341	-	group-II-D1D4-6	RF02005	cm	1	225	1139	1364	+	no	1	0.56	0.0	186.6	6.7e-52	!	-
IMGVR_UViG_2609459948_000005|2609459948|2609509687|281516-336486_II_50518	IMGVR_UViG_2609459948_000005|2609459948|2609509687|281516-336486	-	group-II-D1D4-6	RF02005	cm	1	225	50518	50743	+	no	1	0.56	0.0	186.6	6.7e-52	!	-
IMGVR_UViG_2609459948_000006|2609459948|2609509687|774304-815241_II_1139	IMGVR_UViG_2609459948_000006|2609459948|2609509687|774304-815241	-	group-II-D1D4-6	RF02005	cm	1	225	1139	1364	+	no	1	0.56	0.0	186.6	6.7e-52	!	-
IMGVR_UViG_2609459949_000003|2609459949|2609509697|715204-755370_II_1139	IMGVR_UViG_2609459949_000003|2609459949|2609509697|715204-755370	-	group-II-D1D4-6	RF02005	cm	1	225	1139	1364	+	no	1	0.56	0.0	186.6	6.7e-52	!	-
IMGVR_UViG_2609459952_000002|2609459952|2609509828|2-37200_II_32746	IMGVR_UViG_2609459952_000002|2609459952|2609509828|2-37200	-	group-II-D1D4-6	RF02005	cm	1	225	32746	32971	+	no	1	0.56	0.0	186.6	6.7e-52	!	-
IMGVR_UViG_2609459952_000003|2609459952|2609509829|129095-170032_II_1139	IMGVR_UViG_2609459952_000003|2609459952|2609509829|129095-170032	-	group-II-D1D4-6	RF02005	cm	1	225	1139	1364	+	no	1	0.56	0.0	186.6	6.7e-52	!	-
IMGVR_UViG_2609459954_000004|2609459954|2609509880|428710-435775_II_1139	IMGVR_UViG_2609459954_000004|2609459954|2609509880|428710-435775	-	group-II-D1D4-6	RF02005	cm	1	225	1139	1364	+	no	1	0.56	0.0	186.6	6.7e-52	!	-
IMGVR_UViG_2609459955_000005|2609459955|2609509937|217438-270756_II_48866	IMGVR_UViG_2609459955_000005|2609459955|2609509937|217438-270756	-	group-II-D1D4-6	RF02005	cm	1	225	48866	49091	+	no	1	0.56	0.0	186.6	6.7e-52	!	-
IMGVR_UViG_2609459955_000006|2609459955|2609509937|709109-750046_II_1139	IMGVR_UViG_2609459955_000006|2609459955|2609509937|709109-750046	-	group-II-D1D4-6	RF02005	cm	1	225	1139	1364	+	no	1	0.56	0.0	186.6	6.7e-52	!	-
IMGVR_UViG_2609459956_000005|2609459956|2609509995|13606-36870_II_15583	IMGVR_UViG_2609459956_000005|2609459956|2609509995|13606-36870	-	group-II-D1D4-6	RF02005	cm	1	225	15583	15808	+	no	1	0.55	0.0	184.5	3.1e-51	!	-
IMGVR_UViG_2609459959_000004|2609459959|2609510265|535448-588766_II_48866	IMGVR_UViG_2609459959_000004|2609459959|2609510265|535448-588766	-	group-II-D1D4-6	RF02005	cm	1	225	48866	49091	+	no	1	0.56	0.0	186.6	6.7e-52	!	-
IMGVR_UViG_2609459959_000005|2609459959|2609510265|1026585-1067522_II_1139	IMGVR_UViG_2609459959_000005|2609459959|2609510265|1026585-1067522	-	group-II-D1D4-6	RF02005	cm	1	225	1139	1364	+	no	1	0.56	0.0	186.6	6.7e-52	!	-
IMGVR_UViG_2609459960_000006|2609459960|2609510279|2-19862_II_15408	IMGVR_UViG_2609459960_000006|2609459960|2609510279|2-19862	-	group-II-D1D4-6	RF02005	cm	1	225	15408	15633	+	no	1	0.56	0.0	186.6	6.7e-52	!	-
IMGVR_UViG_2609459960_000007|2609459960|2609510280|105948-146108_II_1139	IMGVR_UViG_2609459960_000007|2609459960|2609510280|105948-146108	-	group-II-D1D4-6	RF02005	cm	1	225	1139	1364	+	no	1	0.56	0.0	186.6	6.7e-52	!	-
IMGVR_UViG_2609459962_000001|2609459962|2609510381_II_39324	IMGVR_UViG_2609459962_000001|2609459962|2609510381	-	group-II-D1D4-6	RF02005	cm	1	225	39324	39549	+	no	1	0.56	0.0	186.6	6.7e-52	!	-
IMGVR_UViG_2609459962_000008|2609459962|2609510380|441231-482168_II_1139	IMGVR_UViG_2609459962_000008|2609459962|2609510380|441231-482168	-	group-II-D1D4-6	RF02005	cm	1	225	1139	1364	+	no	1	0.56	0.0	186.6	6.7e-52	!	-
IMGVR_UViG_2609459963_000002|2609459963|2609510408|281516-334834_II_48866	IMGVR_UViG_2609459963_000002|2609459963|2609510408|281516-334834	-	group-II-D1D4-6	RF02005	cm	1	225	48866	49091	+	no	1	0.56	0.0	186.6	6.7e-52	!	-
IMGVR_UViG_2609459963_000003|2609459963|2609510408|772652-813589_II_1139	IMGVR_UViG_2609459963_000003|2609459963|2609510408|772652-813589	-	group-II-D1D4-6	RF02005	cm	1	225	1139	1364	+	no	1	0.56	0.0	186.6	6.7e-52	!	-
IMGVR_UViG_2609459964_000005|2609459964|2609510442|281516-333733_II_47765	IMGVR_UViG_2609459964_000005|2609459964|2609510442|281516-333733	-	group-II-D1D4-6	RF02005	cm	1	225	47765	47990	+	no	1	0.56	0.0	186.6	6.7e-52	!	-
IMGVR_UViG_2609459964_000006|2609459964|2609510442|771549-812486_II_1139	IMGVR_UViG_2609459964_000006|2609459964|2609510442|771549-812486	-	group-II-D1D4-6	RF02005	cm	1	225	1139	1364	+	no	1	0.56	0.0	186.6	6.7e-52	!	-
IMGVR_UViG_2609459965_000007|2609459965|2609510471|2-49243_II_44789	IMGVR_UViG_2609459965_000007|2609459965|2609510471|2-49243	-	group-II-D1D4-6	RF02005	cm	1	225	44789	45014	+	no	1	0.56	0.0	186.6	6.7e-52	!	-
IMGVR_UViG_2609459965_000008|2609459965|2609510471|487059-527996_II_1139	IMGVR_UViG_2609459965_000008|2609459965|2609510471|487059-527996	-	group-II-D1D4-6	RF02005	cm	1	225	1139	1364	+	no	1	0.56	0.0	186.6	6.7e-52	!	-
IMGVR_UViG_2609459966_000006|2609459966|2609510509|281516-331949_II_48866	IMGVR_UViG_2609459966_000006|2609459966|2609510509|281516-331949	-	group-II-D1D4-6	RF02005	cm	1	225	48866	49091	+	no	1	0.56	0.0	186.6	6.7e-52	!	-
IMGVR_UViG_2609459966_000007|2609459966|2609510510|440614-481551_II_1139	IMGVR_UViG_2609459966_000007|2609459966|2609510510|440614-481551	-	group-II-D1D4-6	RF02005	cm	1	225	1139	1364	+	no	1	0.56	0.0	186.6	6.7e-52	!	-
IMGVR_UViG_2609459967_000005|2609459967|2609510541|219523-268825_II_47765	IMGVR_UViG_2609459967_000005|2609459967|2609510541|219523-268825	-	group-II-D1D4-6	RF02005	cm	1	225	47765	47990	+	no	1	0.56	0.0	186.6	6.7e-52	!	-
IMGVR_UViG_2609459968_000005|2609459968|2609510577|281548-333765_II_47765	IMGVR_UViG_2609459968_000005|2609459968|2609510577|281548-333765	-	group-II-D1D4-6	RF02005	cm	1	225	47765	47990	+	no	1	0.56	0.0	186.6	6.7e-52	!	-
IMGVR_UViG_2609459968_000006|2609459968|2609510577|771581-812518_II_1139	IMGVR_UViG_2609459968_000006|2609459968|2609510577|771581-812518	-	group-II-D1D4-6	RF02005	cm	1	225	1139	1364	+	no	1	0.56	0.0	186.6	6.7e-52	!	-
IMGVR_UViG_2609459969_000006|2609459969|2609510602|2-36940_II_32486	IMGVR_UViG_2609459969_000006|2609459969|2609510602|2-36940	-	group-II-D1D4-6	RF02005	cm	1	225	32486	32711	+	no	1	0.56	0.0	186.6	6.7e-52	!	-
IMGVR_UViG_2609459969_000007|2609459969|2609510602|474758-481952_II_1139	IMGVR_UViG_2609459969_000007|2609459969|2609510602|474758-481952	-	group-II-D1D4-6	RF02005	cm	1	225	1139	1364	+	no	1	0.56	0.0	186.6	6.7e-52	!	-
IMGVR_UViG_2609459970_000002|2609459970|2609510635|443680-484617_II_1139	IMGVR_UViG_2609459970_000002|2609459970|2609510635|443680-484617	-	group-II-D1D4-6	RF02005	cm	1	225	1139	1364	+	no	1	0.56	0.0	186.6	6.7e-52	!	-
IMGVR_UViG_2609459971_000001|2609459971|2609510667|281516-334834_II_48866	IMGVR_UViG_2609459971_000001|2609459971|2609510667|281516-334834	-	group-II-D1D4-6	RF02005	cm	1	225	48866	49091	+	no	1	0.56	0.0	186.6	6.7e-52	!	-
IMGVR_UViG_2609459971_000002|2609459971|2609510667|772652-783532_II_1139	IMGVR_UViG_2609459971_000002|2609459971|2609510667|772652-783532	-	group-II-D1D4-6	RF02005	cm	1	225	1139	1364	+	no	1	0.56	0.0	186.6	6.7e-52	!	-
IMGVR_UViG_2609459974_000004|2609459974|2609510927|1-41811_II_37347	IMGVR_UViG_2609459974_000004|2609459974|2609510927|1-41811	-	group-II-D1D4-6	RF02005	cm	1	225	37347	37572	+	no	1	0.56	0.0	186.6	6.7e-52	!	-
IMGVR_UViG_2609459974_000005|2609459974|2609510927|478332-520402_II_1139	IMGVR_UViG_2609459974_000005|2609459974|2609510927|478332-520402	-	group-II-D1D4-6	RF02005	cm	1	225	1139	1364	+	no	1	0.56	0.0	186.6	6.7e-52	!	-
IMGVR_UViG_2609459974_000005|2609459974|2609510927|478332-520402_II_10250	IMGVR_UViG_2609459974_000005|2609459974|2609510927|478332-520402	-	group-II-D1D4-6	RF02005	cm	1	225	10250	10475	+	no	1	0.56	0.0	186.6	6.7e-52	!	-
IMGVR_UViG_2609459976_000007|2609459976|2609510995|280790-333007_II_47765	IMGVR_UViG_2609459976_000007|2609459976|2609510995|280790-333007	-	group-II-D1D4-6	RF02005	cm	1	225	47765	47990	+	no	1	0.56	0.0	186.6	6.7e-52	!	-
IMGVR_UViG_2609459976_000008|2609459976|2609510995|769529-809689_II_1139	IMGVR_UViG_2609459976_000008|2609459976|2609510995|769529-809689	-	group-II-D1D4-6	RF02005	cm	1	225	1139	1364	+	no	1	0.56	0.0	186.6	6.7e-52	!	-
IMGVR_UViG_2609459978_000002|2609459978|2609511056|21-48661_II_44188	IMGVR_UViG_2609459978_000002|2609459978|2609511056|21-48661	-	group-II-D1D4-6	RF02005	cm	1	225	44188	44413	+	no	1	0.56	0.0	186.6	6.7e-52	!	-
IMGVR_UViG_2609459978_000003|2609459978|2609511056|486479-527416_II_1139	IMGVR_UViG_2609459978_000003|2609459978|2609511056|486479-527416	-	group-II-D1D4-6	RF02005	cm	1	225	1139	1364	+	no	1	0.56	0.0	186.6	6.7e-52	!	-
IMGVR_UViG_2609459979_000002|2609459979|2609511076|2-35294_II_30840	IMGVR_UViG_2609459979_000002|2609459979|2609511076|2-35294	-	group-II-D1D4-6	RF02005	cm	1	225	30840	31065	+	no	1	0.56	0.0	186.6	6.7e-52	!	-
IMGVR_UViG_2609459979_000003|2609459979|2609511076|473112-514049_II_1139	IMGVR_UViG_2609459979_000003|2609459979|2609511076|473112-514049	-	group-II-D1D4-6	RF02005	cm	1	225	1139	1364	+	no	1	0.56	0.0	186.6	6.7e-52	!	-
IMGVR_UViG_2609459982_000002|2609459982|2609511329|205933-259251_II_48866	IMGVR_UViG_2609459982_000002|2609459982|2609511329|205933-259251	-	group-II-D1D4-6	RF02005	cm	1	225	48866	49091	+	no	1	0.56	0.0	186.6	6.7e-52	!	-
IMGVR_UViG_2609459982_000003|2609459982|2609511330|128667-169604_II_1139	IMGVR_UViG_2609459982_000003|2609459982|2609511330|128667-169604	-	group-II-D1D4-6	RF02005	cm	1	225	1139	1364	+	no	1	0.56	0.0	186.6	6.7e-52	!	-
IMGVR_UViG_2609459983_000006|2609459983|2609511374|281740-333957_II_47765	IMGVR_UViG_2609459983_000006|2609459983|2609511374|281740-333957	-	group-II-D1D4-6	RF02005	cm	1	225	47765	47990	+	no	1	0.56	0.0	186.6	6.7e-52	!	-
IMGVR_UViG_2609459983_000007|2609459983|2609511374|771564-812501_II_1139	IMGVR_UViG_2609459983_000007|2609459983|2609511374|771564-812501	-	group-II-D1D4-6	RF02005	cm	1	225	1139	1364	+	no	1	0.56	0.0	186.6	6.7e-52	!	-
IMGVR_UViG_2609459984_000003|2609459984|2609511396|280832-334150_II_48866	IMGVR_UViG_2609459984_000003|2609459984|2609511396|280832-334150	-	group-II-D1D4-6	RF02005	cm	1	225	48866	49091	+	no	1	0.56	0.0	186.6	6.7e-52	!	-
IMGVR_UViG_2609459984_000004|2609459984|2609511396|771968-804671_II_1139	IMGVR_UViG_2609459984_000004|2609459984|2609511396|771968-804671	-	group-II-D1D4-6	RF02005	cm	1	225	1139	1364	+	no	1	0.56	0.0	186.6	6.7e-52	!	-
IMGVR_UViG_2609459984_000006|2609459984|2609511409|485035-526547_II_27074	IMGVR_UViG_2609459984_000006|2609459984|2609511409|485035-526547	-	group-II-D1D4-6	RF02005	cm	1	225	27074	27299	+	no	1	0.56	0.0	186.6	6.7e-52	!	-
IMGVR_UViG_2609460060_000003|2609460060|2609520839_II_12778	IMGVR_UViG_2609460060_000003|2609460060|2609520839	-	group-II-D1D4-3	RF02001	cm	1	171	12778	12948	+	no	1	0.61	1.0	93.9	3.9e-15	!	-
IMGVR_UViG_2609460060_000003|2609460060|2609520839_II_12965	IMGVR_UViG_2609460060_000003|2609460060|2609520839	-	group-II-D1D4-1	RF01998	cm	1	84	12965	13047	+	no	1	0.60	0.0	48.7	0.0045	!	-
IMGVR_UViG_2609460097_000002|2609460097|2609531542|707806-748475_II_23956	IMGVR_UViG_2609460097_000002|2609460097|2609531542|707806-748475	-	Intron_gpII	RF00029	cm	1	93	23956	23872	-	no	1	0.49	0.0	51.8	0.00014	!	-
IMGVR_UViG_2609460097_000002|2609460097|2609531542|707806-748475_II_26403	IMGVR_UViG_2609460097_000002|2609460097|2609531542|707806-748475	-	group-II-D1D4-5	RF02004	cm	1	201	26403	26225	-	no	1	0.40	0.1	118.2	2.1e-22	!	-
IMGVR_UViG_2609460178_000001|2609460178|2609540051|535448-588766_II_48866	IMGVR_UViG_2609460178_000001|2609460178|2609540051|535448-588766	-	group-II-D1D4-6	RF02005	cm	1	225	48866	49091	+	no	1	0.56	0.0	186.6	6.7e-52	!	-
IMGVR_UViG_2609460178_000002|2609460178|2609540051|1026584-1034281_II_1139	IMGVR_UViG_2609460178_000002|2609460178|2609540051|1026584-1034281	-	group-II-D1D4-6	RF02005	cm	1	225	1139	1364	+	no	1	0.56	0.0	186.6	6.7e-52	!	-
IMGVR_UViG_2609460178_000003|2609460178|2609540052|386589-448172_II_49946	IMGVR_UViG_2609460178_000003|2609460178|2609540052|386589-448172	-	group-II-D1D4-6	RF02005	cm	1	225	49946	50171	+	no	1	0.56	0.0	186.6	6.7e-52	!	-
IMGVR_UViG_2609460178_000006|2609460178|2609540065|2-8926_II_399	IMGVR_UViG_2609460178_000006|2609460178|2609540065|2-8926	-	group-II-D1D4-6	RF02005	cm	1	225	399	174	-	no	1	0.56	0.0	186.6	6.7e-52	!	-
IMGVR_UViG_2609460305_000006|2609460305|2609561580|4682491-4733834_II_5439	IMGVR_UViG_2609460305_000006|2609460305|2609561580|4682491-4733834	-	group-II-D1D4-6	RF02005	cm	1	225	5439	5214	-	no	1	0.55	0.0	183.5	6.4e-51	!	-
IMGVR_UViG_2616644965_000005|2616644965|2616653661|204004-256552_II_16636	IMGVR_UViG_2616644965_000005|2616644965|2616653661|204004-256552	-	Intron_gpII	RF00029	cm	1	93	16636	16565	-	no	1	0.62	0.0	44.6	0.0086	!	-
IMGVR_UViG_2616644965_000005|2616644965|2616653661|204004-256552_II_16726	IMGVR_UViG_2616644965_000005|2616644965|2616653661|204004-256552	-	Intron_gpII	RF00029	cm	1	93	16726	16655	-	no	1	0.62	0.0	44.6	0.0086	!	-
IMGVR_UViG_2616644965_000005|2616644965|2616653661|204004-256552_II_18243	IMGVR_UViG_2616644965_000005|2616644965|2616653661|204004-256552	-	group-II-D1D4-1	RF01998	cm	1	84	18243	18158	-	no	1	0.65	0.0	49.6	0.0027	!	-
IMGVR_UViG_2616644965_000005|2616644965|2616653661|204004-256552_II_18448	IMGVR_UViG_2616644965_000005|2616644965|2616653661|204004-256552	-	group-II-D1D4-3	RF02001	cm	1	171	18448	18278	-	no	1	0.60	1.0	142.2	5.7e-27	!	-
IMGVR_UViG_2617270872_000003|2617270872|2617313279|4117971-4143211_II_1464	IMGVR_UViG_2617270872_000003|2617270872|2617313279|4117971-4143211	-	Intron_gpII	RF00029	cm	1	93	1464	1563	+	no	1	0.66	0.0	56.1	1.3e-05	!	-
IMGVR_UViG_2617270876_000002|2617270876|2617313429|91-40437_II_28003	IMGVR_UViG_2617270876_000002|2617270876|2617313429|91-40437	-	group-II-D1D4-4	RF02003	cm	1	138	28003	28144	+	no	1	0.56	0.0	68.8	1.8e-09	!	-
IMGVR_UViG_2617271002_000008|2617271002|2617326594|2-35312_II_30858	IMGVR_UViG_2617271002_000008|2617271002|2617326594|2-35312	-	group-II-D1D4-6	RF02005	cm	1	225	30858	31083	+	no	1	0.56	0.0	186.6	6.7e-52	!	-
IMGVR_UViG_2617271002_000009|2617271002|2617326594|473128-513795_II_1139	IMGVR_UViG_2617271002_000009|2617271002|2617326594|473128-513795	-	group-II-D1D4-6	RF02005	cm	1	225	1139	1364	+	no	1	0.56	0.0	186.6	6.7e-52	!	-
IMGVR_UViG_2617271114_000002|2617271114|2617339334_II_36130	IMGVR_UViG_2617271114_000002|2617271114|2617339334	-	group-II-D1D4-4	RF02003	cm	1	138	36130	36249	+	no	1	0.46	0.0	42.3	0.0075	!	-
IMGVR_UViG_2617271114_000002|2617271114|2617339334_II_36139	IMGVR_UViG_2617271114_000002|2617271114|2617339334	-	group-II-D1D4-6	RF02005	cm	1	225	36139	36371	+	no	1	0.47	0.0	132.0	1.7e-34	!	-
IMGVR_UViG_2617271114_000002|2617271114|2617339334_II_37924	IMGVR_UViG_2617271114_000002|2617271114|2617339334	-	Intron_gpII	RF00029	cm	1	93	37924	38022	+	no	1	0.52	0.0	47.9	0.0013	!	-
IMGVR_UViG_2617271114_000003|2617271114|2617339347_II_465	IMGVR_UViG_2617271114_000003|2617271114|2617339347	-	group-II-D1D4-7	RF02012	cm	1	148	465	613	+	no	1	0.48	0.0	117.2	3.3e-19	!	-
IMGVR_UViG_2617271114_000003|2617271114|2617339347_II_36830	IMGVR_UViG_2617271114_000003|2617271114|2617339347	-	group-II-D1D4-4	RF02003	cm	1	138	36830	36949	+	no	1	0.46	0.0	42.3	0.0075	!	-
IMGVR_UViG_2617271114_000003|2617271114|2617339347_II_36839	IMGVR_UViG_2617271114_000003|2617271114|2617339347	-	group-II-D1D4-6	RF02005	cm	1	225	36839	37071	+	no	1	0.47	0.0	132.0	1.7e-34	!	-
IMGVR_UViG_2617271114_000003|2617271114|2617339347_II_38624	IMGVR_UViG_2617271114_000003|2617271114|2617339347	-	Intron_gpII	RF00029	cm	1	93	38624	38722	+	no	1	0.52	0.0	47.9	0.0013	!	-
IMGVR_UViG_2617271147_000003|2617271147|2617343981_II_4639	IMGVR_UViG_2617271147_000003|2617271147|2617343981	-	Intron_gpII	RF00029	cm	1	93	4639	4707	+	no	1	0.55	0.0	49.0	0.00071	!	-
IMGVR_UViG_2617271285_000004|2617271285|2617361772_II_407	IMGVR_UViG_2617271285_000004|2617271285|2617361772	-	Intron_gpII	RF00029	cm	1	93	407	267	-	no	1	0.50	0.0	59.6	1.8e-06	!	-
IMGVR_UViG_2619618805_000002|2619618805|2619619062_II_12194	IMGVR_UViG_2619618805_000002|2619618805|2619619062	-	group-II-D1D4-6	RF02005	cm	1	225	12194	11951	-	no	1	0.52	0.0	63.7	1e-12	!	-
IMGVR_UViG_2619618815_000001|2619618815|2619619353_II_3871	IMGVR_UViG_2619618815_000001|2619618815|2619619353	-	group-II-D1D4-1	RF01998	cm	1	84	3871	3788	-	no	1	0.45	0.0	75.7	3e-09	!	-
IMGVR_UViG_2619618815_000001|2619618815|2619619353_II_4085	IMGVR_UViG_2619618815_000001|2619618815|2619619353	-	group-II-D1D4-3	RF02001	cm	1	171	4085	3912	-	no	1	0.45	0.0	142.1	5.8e-27	!	-
IMGVR_UViG_2619619088_000011|2619619088|2619664498|59-39382_II_330	IMGVR_UViG_2619619088_000011|2619619088|2619664498|59-39382	-	group-II-D1D4-6	RF02005	cm	1	225	330	555	+	no	1	0.56	0.0	186.6	6.7e-52	!	-
IMGVR_UViG_2619619106_000001|2619619106|2619666885_II_6310	IMGVR_UViG_2619619106_000001|2619619106|2619666885	-	group-II-D1D4-4	RF02003	cm	1	138	6310	6450	+	no	1	0.52	0.0	88.4	2.2e-14	!	-
IMGVR_UViG_2619619106_000001|2619619106|2619666885_II_6319	IMGVR_UViG_2619619106_000001|2619619106|2619666885	-	group-II-D1D4-6	RF02005	cm	1	225	6319	6579	+	no	1	0.49	0.0	46.0	4.4e-07	!	-
IMGVR_UViG_2619619266_000002|2619619266|2619685885|1249204-1280862_II_653	IMGVR_UViG_2619619266_000002|2619619266|2619685885|1249204-1280862	-	group-II-D1D4-7	RF02012	cm	1	148	653	791	+	no	1	0.50	0.0	72.8	5.8e-09	!	-
IMGVR_UViG_2619619266_000002|2619619266|2619685885|1249204-1280862_II_2688	IMGVR_UViG_2619619266_000002|2619619266|2619685885|1249204-1280862	-	Intron_gpII	RF00029	cm	1	93	2688	2764	+	no	1	0.52	0.0	58.9	2.7e-06	!	-
IMGVR_UViG_2619619280_000001|2619619280|2619687676|588552-634027_II_3280	IMGVR_UViG_2619619280_000001|2619619280|2619687676|588552-634027	-	group-II-D1D4-7	RF02012	cm	1	148	3280	3428	+	no	1	0.48	0.0	117.2	3.3e-19	!	-
IMGVR_UViG_2623620516_000002|2623620516|2623650009|63252-100331_II_20249	IMGVR_UViG_2623620516_000002|2623620516|2623650009|63252-100331	-	Intron_gpII	RF00029	cm	1	93	20249	20153	-	no	1	0.57	0.0	55.7	1.6e-05	!	-
IMGVR_UViG_2626541825_000003|2626541825|2626604434_II_2765	IMGVR_UViG_2626541825_000003|2626541825|2626604434	-	Intron_gpII	RF00029	cm	1	93	2765	2689	-	no	1	0.55	0.0	61.4	6.5e-07	!	-
IMGVR_UViG_2626541825_000003|2626541825|2626604434_II_5010	IMGVR_UViG_2626541825_000003|2626541825|2626604434	-	group-II-D1D4-7	RF02012	cm	1	148	5010	4865	-	no	1	0.45	0.0	109.3	2.2e-17	!	-
IMGVR_UViG_2627853670_000002|2627853670|2627878078|2-51564_II_42901	IMGVR_UViG_2627853670_000002|2627853670|2627878078|2-51564	-	group-II-D1D4-5	RF02004	cm	1	201	42901	42723	-	no	1	0.40	0.1	121.9	2.4e-23	!	-
IMGVR_UViG_2627853734_000001|2627853734|2627883767_II_9325	IMGVR_UViG_2627853734_000001|2627853734|2627883767	-	group-II-D1D4-5	RF02004	cm	1	201	9325	9521	+	no	1	0.45	0.0	122.3	1.9e-23	!	-
IMGVR_UViG_2627853734_000001|2627853734|2627883767_II_11959	IMGVR_UViG_2627853734_000001|2627853734|2627883767	-	Intron_gpII	RF00029	cm	1	93	11959	12043	+	no	1	0.47	0.0	47.6	0.0015	!	-
IMGVR_UViG_2627853734_000003|2627853734|2627883769_II_21366	IMGVR_UViG_2627853734_000003|2627853734|2627883769	-	group-II-D1D4-3	RF02001	cm	1	171	21366	21539	+	no	1	0.43	0.0	137.3	9.1e-26	!	-
IMGVR_UViG_2627853734_000003|2627853734|2627883769_II_21594	IMGVR_UViG_2627853734_000003|2627853734|2627883769	-	group-II-D1D4-1	RF01998	cm	1	84	21594	21679	+	no	1	0.43	0.0	69.7	6.8e-08	!	-
IMGVR_UViG_2627853770_000005|2627853770|2627887784|3538682-3580333_II_40371	IMGVR_UViG_2627853770_000005|2627853770|2627887784|3538682-3580333	-	group-II-D1D4-6	RF02005	cm	1	225	40371	40146	-	no	1	0.56	0.0	186.6	6.7e-52	!	-
IMGVR_UViG_2627853770_000005|2627853770|2627887784|3538682-3580333_II_40514	IMGVR_UViG_2627853770_000005|2627853770|2627887784|3538682-3580333	-	group-II-D1D4-6	RF02005	cm	1	225	40514	40390	-	no	1	0.58	0.0	80.4	4.9e-18	!	-
IMGVR_UViG_2627853770_000006|2627853770|2627887784|4016856-4069073_II_4454	IMGVR_UViG_2627853770_000006|2627853770|2627887784|4016856-4069073	-	group-II-D1D4-6	RF02005	cm	1	225	4454	4229	-	no	1	0.56	0.0	186.6	6.7e-52	!	-
IMGVR_UViG_2627853793_000002|2627853793|2627889806|665883-704386_II_8853	IMGVR_UViG_2627853793_000002|2627853793|2627889806|665883-704386	-	group-II-D1D4-6	RF02005	cm	1	225	8853	9078	+	no	1	0.56	0.0	186.6	6.7e-52	!	-
IMGVR_UViG_2627853865_000004|2627853865|2627895183|3474968-3515128_II_39023	IMGVR_UViG_2627853865_000004|2627853865|2627895183|3474968-3515128	-	group-II-D1D4-6	RF02005	cm	1	225	39023	38798	-	no	1	0.56	0.0	186.6	6.7e-52	!	-
IMGVR_UViG_2627853865_000005|2627853865|2627895183|3951651-4003868_II_4454	IMGVR_UViG_2627853865_000005|2627853865|2627895183|3951651-4003868	-	group-II-D1D4-6	RF02005	cm	1	225	4454	4229	-	no	1	0.56	0.0	186.6	6.7e-52	!	-
IMGVR_UViG_2627854054_000003|2627854054|2627912103|2557772-2602697_II_44498	IMGVR_UViG_2627854054_000003|2627854054|2627912103|2557772-2602697	-	group-II-D1D4-3	RF02001	cm	1	171	44498	44327	-	no	1	0.58	0.0	129.3	8.1e-24	!	-
IMGVR_UViG_2627854065_000004|2627854065|2627912711|19315-45936_II_16881	IMGVR_UViG_2627854065_000004|2627854065|2627912711|19315-45936	-	group-II-D1D4-3	RF02001	cm	1	171	16881	16712	-	no	1	0.58	0.1	68.6	6.4e-09	!	-
IMGVR_UViG_2627854065_000004|2627854065|2627912711|19315-45936_II_18150	IMGVR_UViG_2627854065_000004|2627854065|2627912711|19315-45936	-	group-II-D1D4-3	RF02001	cm	1	171	18150	17981	-	no	1	0.58	0.1	68.6	6.4e-09	!	-
IMGVR_UViG_2627854066_000005|2627854066|2627912720|2179933-2213411_II_31765	IMGVR_UViG_2627854066_000005|2627854066|2627912720|2179933-2213411	-	group-II-D1D4-3	RF02001	cm	1	171	31765	31934	+	no	1	0.56	0.1	133.8	6.5e-25	!	-
IMGVR_UViG_2627854066_000005|2627854066|2627912720|2179933-2213411_II_31969	IMGVR_UViG_2627854066_000005|2627854066|2627912720|2179933-2213411	-	group-II-D1D4-1	RF01998	cm	1	84	31969	32053	+	no	1	0.65	0.0	66.9	3e-07	!	-
IMGVR_UViG_2627854070_000010|2627854070|2627912783|162259-202449_II_27457	IMGVR_UViG_2627854070_000010|2627854070|2627912783|162259-202449	-	group-II-D1D4-3	RF02001	cm	1	171	27457	27286	-	no	1	0.42	0.7	125.7	6.4e-23	!	-
IMGVR_UViG_2627854184_000002|2627854184|2627922243|1238802-1278110_II_8527	IMGVR_UViG_2627854184_000002|2627854184|2627922243|1238802-1278110	-	group-II-D1D4-6	RF02005	cm	1	225	8527	8752	+	no	1	0.56	0.0	186.6	6.7e-52	!	-
IMGVR_UViG_2627854184_000005|2627854184|2627922243|3661616-3701506_II_38753	IMGVR_UViG_2627854184_000005|2627854184|2627922243|3661616-3701506	-	group-II-D1D4-6	RF02005	cm	1	225	38753	38528	-	no	1	0.56	0.0	186.6	6.7e-52	!	-
IMGVR_UViG_2627854184_000006|2627854184|2627922243|4139324-4191541_II_4454	IMGVR_UViG_2627854184_000006|2627854184|2627922243|4139324-4191541	-	group-II-D1D4-6	RF02005	cm	1	225	4454	4229	-	no	1	0.56	0.0	186.6	6.7e-52	!	-
IMGVR_UViG_2627854229_000002|2627854229|2627926750_II_49604	IMGVR_UViG_2627854229_000002|2627854229|2627926750	-	group-II-D1D4-2	RF01999	cm	1	118	49604	49719	+	no	1	0.47	0.0	112.7	2.2e-19	!	-
IMGVR_UViG_2627854229_000002|2627854229|2627926750_II_51331	IMGVR_UViG_2627854229_000002|2627854229|2627926750	-	Intron_gpII	RF00029	cm	1	93	51331	51406	+	no	1	0.54	0.0	54.8	2.6e-05	!	-
IMGVR_UViG_2630968638_000004|2630968638|2631010033|155570-180000_II_6424	IMGVR_UViG_2630968638_000004|2630968638|2631010033|155570-180000	-	group-II-D1D4-6	RF02005	cm	1	225	6424	6646	+	no	1	0.61	0.0	188.9	1.2e-52	!	-
IMGVR_UViG_2630968701_000001|2630968701|2631014794_II_31821	IMGVR_UViG_2630968701_000001|2630968701|2631014794	-	group-II-D1D4-1	RF01998	cm	1	84	31821	31750	-	no	1	0.50	0.0	47.7	0.0073	!	-
IMGVR_UViG_2630968701_000001|2630968701|2631014794_II_32041	IMGVR_UViG_2630968701_000001|2630968701|2631014794	-	group-II-D1D4-3	RF02001	cm	1	171	32041	31871	-	no	1	0.42	0.0	153.4	1e-29	!	-
IMGVR_UViG_2630968810_000003|2630968810|2631025136|2516517-2564277_II_33031	IMGVR_UViG_2630968810_000003|2630968810|2631025136|2516517-2564277	-	group-II-D1D4-6	RF02005	cm	1	225	33031	33253	+	no	1	0.61	0.0	188.9	1.2e-52	!	-
IMGVR_UViG_2630968810_000004|2630968810|2631025137|124904-149343_II_18017	IMGVR_UViG_2630968810_000004|2630968810|2631025137|124904-149343	-	group-II-D1D4-6	RF02005	cm	1	225	18017	17795	-	no	1	0.61	0.0	188.9	1.2e-52	!	-
IMGVR_UViG_2630968894_000007|2630968894|2631030783|5049441-5087337_II_1958	IMGVR_UViG_2630968894_000007|2630968894|2631030783|5049441-5087337	-	Intron_gpII	RF00029	cm	1	93	1958	1862	-	no	1	0.49	0.0	65.2	7.4e-08	!	-
IMGVR_UViG_2634166275_000001|2634166275|2634521076|6083961-6109864_II_7356	IMGVR_UViG_2634166275_000001|2634166275|2634521076|6083961-6109864	-	Intron_gpII	RF00029	cm	1	93	7356	7279	-	no	1	0.67	0.0	46.0	0.0039	!	-
IMGVR_UViG_2634166506_000002|2634166506|2634548729|135512-172704_II_8990	IMGVR_UViG_2634166506_000002|2634166506|2634548729|135512-172704	-	group-II-D1D4-6	RF02005	cm	1	225	8990	9215	+	no	1	0.56	0.0	186.6	6.7e-52	!	-
IMGVR_UViG_2636415423_000005|2636415423|2636418533|3652706-3697403_II_20409	IMGVR_UViG_2636415423_000005|2636415423|2636418533|3652706-3697403	-	group-II-D1D4-6	RF02005	cm	1	225	20409	20153	-	no	1	0.54	0.0	106.5	2.2e-26	!	-
IMGVR_UViG_2636415423_000005|2636415423|2636418533|3652706-3697403_II_20418	IMGVR_UViG_2636415423_000005|2636415423|2636418533|3652706-3697403	-	group-II-D1D4-4	RF02003	cm	1	138	20418	20281	-	no	1	0.51	0.0	113.6	1.1e-20	!	-
IMGVR_UViG_2636415453_000005|2636415453|2636422965|3216992-3270067_II_4559	IMGVR_UViG_2636415453_000005|2636415453|2636422965|3216992-3270067	-	group-II-D1D4-6	RF02005	cm	1	225	4559	4334	-	no	1	0.56	0.0	186.6	6.7e-52	!	-
IMGVR_UViG_2636415453_000006|2636415453|2636422965|3704501-3744391_II_38753	IMGVR_UViG_2636415453_000006|2636415453|2636422965|3704501-3744391	-	group-II-D1D4-6	RF02005	cm	1	225	38753	38528	-	no	1	0.56	0.0	186.6	6.7e-52	!	-
IMGVR_UViG_2636415453_000007|2636415453|2636422965|4197999-4250216_II_4454	IMGVR_UViG_2636415453_000007|2636415453|2636422965|4197999-4250216	-	group-II-D1D4-6	RF02005	cm	1	225	4454	4229	-	no	1	0.56	0.0	186.6	6.7e-52	!	-
IMGVR_UViG_2636415473_000003|2636415473|2636424467|3083764-3096761_II_6844	IMGVR_UViG_2636415473_000003|2636415473|2636424467|3083764-3096761	-	group-II-D1D4-6	RF02005	cm	1	225	6844	6607	-	no	1	0.47	0.0	158.3	7e-43	!	-
IMGVR_UViG_2636415473_000003|2636415473|2636424467|3083764-3096761_II_6853	IMGVR_UViG_2636415473_000003|2636415473|2636424467|3083764-3096761	-	group-II-D1D4-4	RF02003	cm	1	138	6853	6706	-	no	1	0.49	0.0	45.8	0.001	!	-
IMGVR_UViG_2636415718_000005|2636415718|2636450291|97228-116219_II_18868	IMGVR_UViG_2636415718_000005|2636415718|2636450291|97228-116219	-	Intron_gpII	RF00029	cm	1	93	18868	18792	-	no	1	0.53	0.0	63.3	2.2e-07	!	-
IMGVR_UViG_2636415930_000002|2636415930|2636488273|243021-283182_II_1139	IMGVR_UViG_2636415930_000002|2636415930|2636488273|243021-283182	-	group-II-D1D4-6	RF02005	cm	1	225	1139	1364	+	no	1	0.56	0.0	186.6	6.7e-52	!	-
IMGVR_UViG_2636415960_000005|2636415960|2636492399_II_21979	IMGVR_UViG_2636415960_000005|2636415960|2636492399	-	group-II-D1D4-6	RF02005	cm	1	225	21979	22202	+	no	1	0.58	0.0	174.4	5.2e-48	!	-
IMGVR_UViG_2636416105_000004|2636416105|2636577710|3-34583_II_30128	IMGVR_UViG_2636416105_000004|2636416105|2636577710|3-34583	-	group-II-D1D4-6	RF02005	cm	1	225	30128	30353	+	no	1	0.56	0.0	186.6	6.7e-52	!	-
IMGVR_UViG_2636416105_000005|2636416105|2636577710|472399-513066_II_1139	IMGVR_UViG_2636416105_000005|2636416105|2636577710|472399-513066	-	group-II-D1D4-6	RF02005	cm	1	225	1139	1364	+	no	1	0.56	0.0	186.6	6.7e-52	!	-
IMGVR_UViG_2636416106_000016|2636416106|2636577746_II_50964	IMGVR_UViG_2636416106_000016|2636416106|2636577746	-	Intron_gpII	RF00029	cm	1	93	50964	50889	-	no	1	0.54	0.0	54.8	2.6e-05	!	-
IMGVR_UViG_2636416106_000016|2636416106|2636577746_II_52691	IMGVR_UViG_2636416106_000016|2636416106|2636577746	-	group-II-D1D4-2	RF01999	cm	1	118	52691	52576	-	no	1	0.47	0.0	112.7	2.2e-19	!	-
IMGVR_UViG_2636416154_000002|2636416154|2636604537_II_39898	IMGVR_UViG_2636416154_000002|2636416154|2636604537	-	group-II-D1D4-6	RF02005	cm	1	225	39898	40123	+	no	1	0.56	0.0	186.6	6.7e-52	!	-
IMGVR_UViG_2636416164_000005|2636416164|2636616000_II_26433	IMGVR_UViG_2636416164_000005|2636416164|2636616000	-	group-II-D1D4-6	RF02005	cm	1	225	26433	26208	-	no	1	0.56	0.0	186.6	6.7e-52	!	-
IMGVR_UViG_2636416165_000001|2636416165|2636617506_II_31356	IMGVR_UViG_2636416165_000001|2636416165|2636617506	-	group-II-D1D4-6	RF02005	cm	1	225	31356	31131	-	no	1	0.56	0.0	186.6	6.7e-52	!	-
IMGVR_UViG_2636416165_000003|2636416165|2636617385_II_17181	IMGVR_UViG_2636416165_000003|2636416165|2636617385	-	group-II-D1D4-7	RF02012	cm	1	148	17181	17033	-	no	1	0.61	0.0	126.1	3e-21	!	-
IMGVR_UViG_2636416165_000004|2636416165|2636617500_II_15016	IMGVR_UViG_2636416165_000004|2636416165|2636617500	-	group-II-D1D4-6	RF02005	cm	1	225	15016	15241	+	no	1	0.56	0.0	186.6	6.7e-52	!	-
IMGVR_UViG_2636416172_000002|2636416172|2636618903|290787-304488_II_2972	IMGVR_UViG_2636416172_000002|2636416172|2636618903|290787-304488	-	Intron_gpII	RF00029	cm	1	93	2972	2863	-	no	1	0.45	0.0	51.7	0.00015	!	-
IMGVR_UViG_2636416172_000002|2636416172|2636618903|290787-304488_II_3298	IMGVR_UViG_2636416172_000002|2636416172|2636618903|290787-304488	-	group-II-D1D4-4	RF02003	cm	1	138	3298	3158	-	no	1	0.44	0.0	106.4	6.9e-19	!	-
IMGVR_UViG_2636416174_000002|2636416174|2636619018|175234-188935_II_10405	IMGVR_UViG_2636416174_000002|2636416174|2636619018|175234-188935	-	group-II-D1D4-4	RF02003	cm	1	138	10405	10545	+	no	1	0.44	0.0	106.4	6.9e-19	!	-
IMGVR_UViG_2636416174_000002|2636416174|2636619018|175234-188935_II_10731	IMGVR_UViG_2636416174_000002|2636416174|2636619018|175234-188935	-	Intron_gpII	RF00029	cm	1	93	10731	10840	+	no	1	0.45	0.0	51.7	0.00015	!	-
IMGVR_UViG_2636416191_000002|2636416191|2636627590|6256042-6313281_II_28254	IMGVR_UViG_2636416191_000002|2636416191|2636627590|6256042-6313281	-	group-II-D1D4-3	RF02001	cm	1	171	28254	28424	+	no	1	0.57	0.2	140.0	1.9e-26	!	-
IMGVR_UViG_2636416191_000002|2636416191|2636627590|6256042-6313281_II_28460	IMGVR_UViG_2636416191_000002|2636416191|2636627590|6256042-6313281	-	group-II-D1D4-1	RF01998	cm	1	84	28460	28544	+	no	1	0.61	0.0	55.8	0.00011	!	-
IMGVR_UViG_2636416191_000002|2636416191|2636627590|6256042-6313281_II_29976	IMGVR_UViG_2636416191_000002|2636416191|2636627590|6256042-6313281	-	Intron_gpII	RF00029	cm	1	93	29976	30047	+	no	1	0.58	0.0	45.3	0.0058	!	-
IMGVR_UViG_2639762602_000003|2639762602|2639773177|6268771-6294063_II_8473	IMGVR_UViG_2639762602_000003|2639762602|2639773177|6268771-6294063	-	group-II-D1D4-3	RF02001	cm	1	171	8473	8642	+	no	1	0.58	0.1	68.6	6.4e-09	!	-
IMGVR_UViG_2639762814_000007|2639762814|2639798124|5006426-5039587_II_419	IMGVR_UViG_2639762814_000007|2639762814|2639798124|5006426-5039587	-	group-II-D1D4-2	RF01999	cm	1	118	419	301	-	no	1	0.62	0.0	96.8	1.6e-15	!	-
IMGVR_UViG_2639763016_000001|2639763016|2639820366_II_39156	IMGVR_UViG_2639763016_000001|2639763016|2639820366	-	group-II-D1D4-6	RF02005	cm	1	225	39156	39381	+	no	1	0.56	0.0	184.4	3.4e-51	!	-
IMGVR_UViG_2639763016_000003|2639763016|2639820326|2-15694_II_474	IMGVR_UViG_2639763016_000003|2639763016|2639820326|2-15694	-	group-II-D1D4-6	RF02005	cm	1	225	474	249	-	no	1	0.56	0.0	184.4	3.4e-51	!	-
IMGVR_UViG_2639763016_000004|2639763016|2639820342|1-45876_II_310	IMGVR_UViG_2639763016_000004|2639763016|2639820342|1-45876	-	group-II-D1D4-6	RF02005	cm	1	225	310	85	-	no	1	0.56	0.0	184.4	3.4e-51	!	-
IMGVR_UViG_2639763016_000005|2639763016|2639820376|1-12679_II_307	IMGVR_UViG_2639763016_000005|2639763016|2639820376|1-12679	-	group-II-D1D4-6	RF02005	cm	1	225	307	82	-	no	1	0.56	0.0	182.4	1.5e-50	!	-
IMGVR_UViG_2639763041_000004|2639763041|2639822415|96917-139981_II_13949	IMGVR_UViG_2639763041_000004|2639763041|2639822415|96917-139981	-	group-II-D1D4-6	RF02005	cm	1	225	13949	13724	-	no	1	0.56	0.0	186.6	6.7e-52	!	-
IMGVR_UViG_2639763120_000001|2639763120|2639843907|600376-639940_II_37104	IMGVR_UViG_2639763120_000001|2639763120|2639843907|600376-639940	-	group-II-D1D4-6	RF02005	cm	1	225	37104	37329	+	no	1	0.56	0.0	186.6	6.7e-52	!	-
IMGVR_UViG_2642422595_000005|2642422595|2642438130_II_1994	IMGVR_UViG_2642422595_000005|2642422595|2642438130	-	group-II-D1D4-7	RF02012	cm	1	148	1994	1846	-	no	1	0.41	0.0	110.5	1.2e-17	!	-
IMGVR_UViG_2643221729_000002|2643221729|2643245721_II_142738	IMGVR_UViG_2643221729_000002|2643221729|2643245721	-	group-II-D1D4-2	RF01999	cm	1	118	142738	142853	+	no	1	0.47	0.0	112.7	2.2e-19	!	-
IMGVR_UViG_2643221729_000002|2643221729|2643245721_II_144465	IMGVR_UViG_2643221729_000002|2643221729|2643245721	-	Intron_gpII	RF00029	cm	1	93	144465	144540	+	no	1	0.54	0.0	54.8	2.6e-05	!	-
IMGVR_UViG_2643221730_000002|2643221730|2643245765_II_21764	IMGVR_UViG_2643221730_000002|2643221730|2643245765	-	group-II-D1D4-2	RF01999	cm	1	118	21764	21879	+	no	1	0.47	0.0	112.7	2.2e-19	!	-
IMGVR_UViG_2643221730_000002|2643221730|2643245765_II_23491	IMGVR_UViG_2643221730_000002|2643221730|2643245765	-	Intron_gpII	RF00029	cm	1	93	23491	23566	+	no	1	0.54	0.0	54.8	2.6e-05	!	-
IMGVR_UViG_2645727709_000006|2645727709|2645746762_II_26684	IMGVR_UViG_2645727709_000006|2645727709|2645746762	-	group-II-D1D4-6	RF02005	cm	1	225	26684	26459	-	no	1	0.56	0.0	186.6	6.7e-52	!	-
IMGVR_UViG_2645727773_000010|2645727773|2645754037|3023151-3061865_II_11127	IMGVR_UViG_2645727773_000010|2645727773|2645754037|3023151-3061865	-	group-II-D1D4-5	RF02004	cm	1	201	11127	11310	+	no	1	0.41	0.1	120.9	4.2e-23	!	-
IMGVR_UViG_2645727773_000010|2645727773|2645754037|3023151-3061865_II_13579	IMGVR_UViG_2645727773_000010|2645727773|2645754037|3023151-3061865	-	Intron_gpII	RF00029	cm	1	93	13579	13663	+	no	1	0.49	0.0	51.8	0.00014	!	-
IMGVR_UViG_2645727773_000011|2645727773|2645754037|3395773-3442320_II_11407	IMGVR_UViG_2645727773_000011|2645727773|2645754037|3395773-3442320	-	group-II-D1D4-5	RF02004	cm	1	201	11407	11590	+	no	1	0.41	0.1	120.9	4.2e-23	!	-
IMGVR_UViG_2645727773_000011|2645727773|2645754037|3395773-3442320_II_13859	IMGVR_UViG_2645727773_000011|2645727773|2645754037|3395773-3442320	-	Intron_gpII	RF00029	cm	1	93	13859	13943	+	no	1	0.49	0.0	51.8	0.00014	!	-
IMGVR_UViG_2645727773_000012|2645727773|2645754037|3931612-3973925_II_12878	IMGVR_UViG_2645727773_000012|2645727773|2645754037|3931612-3973925	-	group-II-D1D4-5	RF02004	cm	1	201	12878	13061	+	no	1	0.41	0.1	120.9	4.2e-23	!	-
IMGVR_UViG_2645727773_000012|2645727773|2645754037|3931612-3973925_II_15330	IMGVR_UViG_2645727773_000012|2645727773|2645754037|3931612-3973925	-	Intron_gpII	RF00029	cm	1	93	15330	15414	+	no	1	0.49	0.0	51.8	0.00014	!	-
IMGVR_UViG_2645727773_000013|2645727773|2645754037|5014653-5078324_II_18614	IMGVR_UViG_2645727773_000013|2645727773|2645754037|5014653-5078324	-	group-II-D1D4-5	RF02004	cm	1	201	18614	18797	+	no	1	0.40	0.1	120.1	7e-23	!	-
IMGVR_UViG_2645727773_000013|2645727773|2645754037|5014653-5078324_II_21066	IMGVR_UViG_2645727773_000013|2645727773|2645754037|5014653-5078324	-	Intron_gpII	RF00029	cm	1	93	21066	21150	+	no	1	0.49	0.0	51.8	0.00014	!	-
IMGVR_UViG_2645727773_000013|2645727773|2645754037|5014653-5078324_II_21804	IMGVR_UViG_2645727773_000013|2645727773|2645754037|5014653-5078324	-	group-II-D1D4-5	RF02004	cm	1	201	21804	21987	+	no	1	0.41	0.1	120.9	4.2e-23	!	-
IMGVR_UViG_2645727773_000013|2645727773|2645754037|5014653-5078324_II_24256	IMGVR_UViG_2645727773_000013|2645727773|2645754037|5014653-5078324	-	Intron_gpII	RF00029	cm	1	93	24256	24340	+	no	1	0.49	0.0	51.8	0.00014	!	-
IMGVR_UViG_2645727773_000014|2645727773|2645754037|5220401-5267939_II_26902	IMGVR_UViG_2645727773_000014|2645727773|2645754037|5220401-5267939	-	group-II-D1D4-5	RF02004	cm	1	201	26902	27082	+	no	1	0.36	0.4	114.8	1.5e-21	!	-
IMGVR_UViG_2645727773_000014|2645727773|2645754037|5220401-5267939_II_29353	IMGVR_UViG_2645727773_000014|2645727773|2645754037|5220401-5267939	-	Intron_gpII	RF00029	cm	1	93	29353	29438	+	no	1	0.48	0.0	55.3	2e-05	!	-
IMGVR_UViG_2645727789_000002|2645727789|2645757021|2349097-2388345_II_2462	IMGVR_UViG_2645727789_000002|2645727789|2645757021|2349097-2388345	-	group-II-D1D4-6	RF02005	cm	1	225	2462	2237	-	no	1	0.56	0.0	186.6	6.7e-52	!	-
IMGVR_UViG_2645727880_000001|2645727880|2645765333_II_142649	IMGVR_UViG_2645727880_000001|2645727880|2645765333	-	group-II-D1D4-2	RF01999	cm	1	118	142649	142764	+	no	1	0.47	0.0	112.7	2.2e-19	!	-
IMGVR_UViG_2645727880_000001|2645727880|2645765333_II_144376	IMGVR_UViG_2645727880_000001|2645727880|2645765333	-	Intron_gpII	RF00029	cm	1	93	144376	144451	+	no	1	0.54	0.0	54.8	2.6e-05	!	-
IMGVR_UViG_2648501128_000006|2648501128|2648503337|3997507-4020493_II_9366	IMGVR_UViG_2648501128_000006|2648501128|2648503337|3997507-4020493	-	Intron_gpII	RF00029	cm	1	93	9366	9270	-	no	1	0.49	0.0	61.8	5.2e-07	!	-
IMGVR_UViG_2648501160_000003|2648501160|2648506372|122268-193517_II_56413	IMGVR_UViG_2648501160_000003|2648501160|2648506372|122268-193517	-	Intron_gpII	RF00029	cm	1	93	56413	56496	+	no	1	0.54	0.0	59.5	1.9e-06	!	-
IMGVR_UViG_2648501653_000013|2648501653|2648556062_II_97	IMGVR_UViG_2648501653_000013|2648501653|2648556062	-	Intron_gpII	RF00029	cm	1	93	97	1	-	no	1	0.49	0.0	65.2	7.4e-08	!	-
IMGVR_UViG_2648501737_000005|2648501737|2648562188_II_9991	IMGVR_UViG_2648501737_000005|2648501737|2648562188	-	group-II-D1D4-5	RF02004	cm	1	201	9991	10169	+	no	1	0.40	0.1	119.6	9.4e-23	!	-
IMGVR_UViG_2648501737_000005|2648501737|2648562188_II_10681	IMGVR_UViG_2648501737_000005|2648501737|2648562188	-	Intron_gpII	RF00029	cm	1	93	10681	10765	+	no	1	0.48	0.0	52.9	7.8e-05	!	-
IMGVR_UViG_2648501802_000002|2648501802|2648568691|2547104-2696016_II_89702	IMGVR_UViG_2648501802_000002|2648501802|2648568691|2547104-2696016	-	group-II-D1D4-3	RF02001	cm	1	171	89702	89866	+	no	1	0.59	0.3	94.0	3.7e-15	!	-
IMGVR_UViG_2648501802_000002|2648501802|2648568691|2547104-2696016_II_89883	IMGVR_UViG_2648501802_000002|2648501802|2648568691|2547104-2696016	-	group-II-D1D4-1	RF01998	cm	1	84	89883	89965	+	no	1	0.60	0.0	48.7	0.0045	!	-
IMGVR_UViG_2648501847_000007|2648501847|2648573230_II_479	IMGVR_UViG_2648501847_000007|2648501847|2648573230	-	group-II-D1D4-2	RF01999	cm	1	118	479	599	+	no	1	0.57	0.0	89.8	7.7e-14	!	-
IMGVR_UViG_2648501847_000007|2648501847|2648573230_II_1015	IMGVR_UViG_2648501847_000007|2648501847|2648573230	-	Intron_gpII	RF00029	cm	1	93	1015	1090	+	no	1	0.61	0.0	51.6	0.00017	!	-
IMGVR_UViG_2648501876_000004|2648501876|2648575306|329000-372242_II_1139	IMGVR_UViG_2648501876_000004|2648501876|2648575306|329000-372242	-	group-II-D1D4-6	RF02005	cm	1	225	1139	1364	+	no	1	0.56	0.0	186.6	6.7e-52	!	-
IMGVR_UViG_2648501876_000004|2648501876|2648575306|329000-372242_II_4492	IMGVR_UViG_2648501876_000004|2648501876|2648575306|329000-372242	-	group-II-D1D4-6	RF02005	cm	1	225	4492	4717	+	no	1	0.56	0.0	186.6	6.7e-52	!	-
IMGVR_UViG_2648501927_000012|2648501927|2648580920_II_11639	IMGVR_UViG_2648501927_000012|2648501927|2648580920	-	Intron_gpII	RF00029	cm	1	93	11639	11735	+	no	1	0.49	0.0	65.2	7.4e-08	!	-
IMGVR_UViG_2651869651_000003|2651869651|2651887861|1797947-1839167_II_36201	IMGVR_UViG_2651869651_000003|2651869651|2651887861|1797947-1839167	-	group-II-D1D4-3	RF02001	cm	1	171	36201	36030	-	no	1	0.61	2.8	99.5	1.7e-16	!	-
IMGVR_UViG_2651869809_000005|2651869809|2651905010|3-16757_II_198	IMGVR_UViG_2651869809_000005|2651869809|2651905010|3-16757	-	Intron_gpII	RF00029	cm	1	93	198	269	+	no	1	0.62	0.0	44.6	0.0086	!	-
IMGVR_UViG_2654587647_000002|2654587647|2654597621|2348343-2387591_II_2462	IMGVR_UViG_2654587647_000002|2654587647|2654597621|2348343-2387591	-	group-II-D1D4-6	RF02005	cm	1	225	2462	2237	-	no	1	0.56	0.0	186.6	6.7e-52	!	-
IMGVR_UViG_2654587654_000007|2654587654|2654598010|938206-953709_II_11531	IMGVR_UViG_2654587654_000007|2654587654|2654598010|938206-953709	-	group-II-D1D4-6	RF02005	cm	1	225	11531	11756	+	no	1	0.56	0.0	181.4	3e-50	!	-
IMGVR_UViG_2654587772_000002|2654587772|2654605449|2547411-2710406_II_100860	IMGVR_UViG_2654587772_000002|2654587772|2654605449|2547411-2710406	-	group-II-D1D4-3	RF02001	cm	1	171	100860	101024	+	no	1	0.59	0.3	94.0	3.7e-15	!	-
IMGVR_UViG_2654587772_000002|2654587772|2654605449|2547411-2710406_II_101041	IMGVR_UViG_2654587772_000002|2654587772|2654605449|2547411-2710406	-	group-II-D1D4-1	RF01998	cm	1	84	101041	101123	+	no	1	0.60	0.0	48.7	0.0045	!	-
IMGVR_UViG_2654587798_000001|2654587798|2654607576|600376-639940_II_37104	IMGVR_UViG_2654587798_000001|2654587798|2654607576|600376-639940	-	group-II-D1D4-6	RF02005	cm	1	225	37104	37329	+	no	1	0.56	0.0	186.6	6.7e-52	!	-
IMGVR_UViG_2654587882_000003|2654587882|2654609622|124445-166755_II_1973	IMGVR_UViG_2654587882_000003|2654587882|2654609622|124445-166755	-	group-II-D1D4-3	RF02001	cm	1	171	1973	1810	-	no	1	0.47	0.0	115.6	1.9e-20	!	-
IMGVR_UViG_2654587976_000001|2654587976|2654629098|1654673-1783542_II_13911	IMGVR_UViG_2654587976_000001|2654587976|2654629098|1654673-1783542	-	Intron_gpII	RF00029	cm	1	93	13911	13815	-	no	1	0.52	0.0	65.6	5.9e-08	!	-
IMGVR_UViG_2654588007_000006|2654588007|2654629203|2156340-2202867_II_26112	IMGVR_UViG_2654588007_000006|2654588007|2654629203|2156340-2202867	-	group-II-D1D4-4	RF02003	cm	1	138	26112	26249	+	no	1	0.51	0.0	113.6	1.1e-20	!	-
IMGVR_UViG_2654588007_000006|2654588007|2654629203|2156340-2202867_II_26121	IMGVR_UViG_2654588007_000006|2654588007|2654629203|2156340-2202867	-	group-II-D1D4-6	RF02005	cm	1	225	26121	26377	+	no	1	0.54	0.0	106.5	2.2e-26	!	-
IMGVR_UViG_2654588144_000013|2654588144|2654639823_II_12840	IMGVR_UViG_2654588144_000013|2654588144|2654639823	-	group-II-D1D4-5	RF02004	cm	1	201	12840	13042	+	no	1	0.54	0.0	131.8	6.9e-26	!	-
IMGVR_UViG_2654588145_000015|2654588145|2654639985_II_228	IMGVR_UViG_2654588145_000015|2654588145|2654639985	-	group-II-D1D4-5	RF02004	cm	1	201	228	26	-	no	1	0.54	0.0	131.8	6.9e-26	!	-
IMGVR_UViG_2654588180_000006|2654588180|2654641965|619-13565_II_1714	IMGVR_UViG_2654588180_000006|2654588180|2654641965|619-13565	-	Intron_gpII	RF00029	cm	1	93	1714	1790	+	no	1	0.56	0.0	60.1	1.3e-06	!	-
IMGVR_UViG_2657244929_000001|2657244929|2657247347|205933-258150_II_47765	IMGVR_UViG_2657244929_000001|2657244929|2657247347|205933-258150	-	group-II-D1D4-6	RF02005	cm	1	225	47765	47990	+	no	1	0.56	0.0	186.6	6.7e-52	!	-
IMGVR_UViG_2657244929_000002|2657244929|2657247348|188956-228846_II_1139	IMGVR_UViG_2657244929_000002|2657244929|2657247348|188956-228846	-	group-II-D1D4-6	RF02005	cm	1	225	1139	1364	+	no	1	0.56	0.0	186.6	6.7e-52	!	-
IMGVR_UViG_2657244929_000004|2657244929|2657247352|85803-127790_II_4871	IMGVR_UViG_2657244929_000004|2657244929|2657247352|85803-127790	-	group-II-D1D4-6	RF02005	cm	1	225	4871	5096	+	no	1	0.56	0.0	186.6	6.7e-52	!	-
IMGVR_UViG_2657244942_000002|2657244942|2657249468|129099-169766_II_1139	IMGVR_UViG_2657244942_000002|2657244942|2657249468|129099-169766	-	group-II-D1D4-6	RF02005	cm	1	225	1139	1364	+	no	1	0.56	0.0	186.6	6.7e-52	!	-
IMGVR_UViG_2657244968_000001|2657244968|2657252304_II_1910	IMGVR_UViG_2657244968_000001|2657244968|2657252304	-	group-II-D1D4-6	RF02005	cm	1	225	1910	2135	+	no	1	0.56	0.0	186.6	6.7e-52	!	-
IMGVR_UViG_2657244968_000003|2657244968|2657252286|243747-284255_II_31983	IMGVR_UViG_2657244968_000003|2657244968|2657252286|243747-284255	-	group-II-D1D4-6	RF02005	cm	1	225	31983	31758	-	no	1	0.56	0.0	186.6	6.7e-52	!	-
IMGVR_UViG_2657244968_000005|2657244968|2657252289|128667-168557_II_1139	IMGVR_UViG_2657244968_000005|2657244968|2657252289|128667-168557	-	group-II-D1D4-6	RF02005	cm	1	225	1139	1364	+	no	1	0.56	0.0	186.6	6.7e-52	!	-
IMGVR_UViG_2657244968_000006|2657244968|2657252290|388241-441316_II_48518	IMGVR_UViG_2657244968_000006|2657244968|2657252290|388241-441316	-	group-II-D1D4-6	RF02005	cm	1	225	48518	48743	+	no	1	0.56	0.0	186.6	6.7e-52	!	-
IMGVR_UViG_2657245001_000006|2657245001|2657255173|440637-481304_II_1139	IMGVR_UViG_2657245001_000006|2657245001|2657255173|440637-481304	-	group-II-D1D4-6	RF02005	cm	1	225	1139	1364	+	no	1	0.56	0.0	186.6	6.7e-52	!	-
IMGVR_UViG_2657245042_000002|2657245042|2657260665|44477-78654_II_21498	IMGVR_UViG_2657245042_000002|2657245042|2657260665|44477-78654	-	Intron_gpII	RF00029	cm	1	93	21498	21417	-	no	1	0.51	0.0	52.5	9.6e-05	!	-
IMGVR_UViG_2657245042_000002|2657245042|2657260665|44477-78654_II_23412	IMGVR_UViG_2657245042_000002|2657245042|2657260665|44477-78654	-	group-II-D1D4-4	RF02003	cm	1	138	23412	23236	-	no	1	0.46	0.0	98.4	7.1e-17	!	-
IMGVR_UViG_2657245053_000002|2657245053|2657262061|428875-446636_II_15447	IMGVR_UViG_2657245053_000002|2657245053|2657262061|428875-446636	-	group-II-D1D4-6	RF02005	cm	1	225	15447	15672	+	no	1	0.56	0.0	186.6	6.7e-52	!	-
IMGVR_UViG_2657245053_000003|2657245053|2657262067|224207-265160_II_5274	IMGVR_UViG_2657245053_000003|2657245053|2657262067|224207-265160	-	group-II-D1D4-6	RF02005	cm	1	225	5274	5049	-	no	1	0.56	0.0	186.6	6.7e-52	!	-
IMGVR_UViG_2657245088_000003|2657245088|2657266442|97-4895_II_876	IMGVR_UViG_2657245088_000003|2657245088|2657266442|97-4895	-	group-II-D1D4-3	RF02001	cm	1	171	876	1048	+	no	1	0.40	0.0	146.5	5.1e-28	!	-
IMGVR_UViG_2657245088_000003|2657245088|2657266442|97-4895_II_1085	IMGVR_UViG_2657245088_000003|2657245088|2657266442|97-4895	-	group-II-D1D4-1	RF01998	cm	1	84	1085	1147	+	no	1	0.43	0.0	48.9	0.004	!	-
IMGVR_UViG_2657245120_000001|2657245120|2657270053|280700-334018_II_48866	IMGVR_UViG_2657245120_000001|2657245120|2657270053|280700-334018	-	group-II-D1D4-6	RF02005	cm	1	225	48866	49091	+	no	1	0.56	0.0	186.6	6.7e-52	!	-
IMGVR_UViG_2657245120_000002|2657245120|2657270053|771725-812392_II_1139	IMGVR_UViG_2657245120_000002|2657245120|2657270053|771725-812392	-	group-II-D1D4-6	RF02005	cm	1	225	1139	1364	+	no	1	0.56	0.0	186.6	6.7e-52	!	-
IMGVR_UViG_2657245130_000002|2657245130|2657270775|560141-569020_II_3715	IMGVR_UViG_2657245130_000002|2657245130|2657270775|560141-569020	-	group-II-D1D4-1	RF01998	cm	1	84	3715	3653	-	no	1	0.43	0.0	48.9	0.004	!	-
IMGVR_UViG_2657245130_000002|2657245130|2657270775|560141-569020_II_3924	IMGVR_UViG_2657245130_000002|2657245130|2657270775|560141-569020	-	group-II-D1D4-3	RF02001	cm	1	171	3924	3752	-	no	1	0.40	0.0	146.5	5.1e-28	!	-
IMGVR_UViG_2657245399_000001|2657245399|2657295681|205933-259251_II_48866	IMGVR_UViG_2657245399_000001|2657245399|2657295681|205933-259251	-	group-II-D1D4-6	RF02005	cm	1	225	48866	49091	+	no	1	0.56	0.0	186.6	6.7e-52	!	-
IMGVR_UViG_2657245399_000002|2657245399|2657295681|696997-737664_II_1139	IMGVR_UViG_2657245399_000002|2657245399|2657295681|696997-737664	-	group-II-D1D4-6	RF02005	cm	1	225	1139	1364	+	no	1	0.56	0.0	186.6	6.7e-52	!	-
IMGVR_UViG_2657245449_000008|2657245449|2657301443|47836-87726_II_38753	IMGVR_UViG_2657245449_000008|2657245449|2657301443|47836-87726	-	group-II-D1D4-6	RF02005	cm	1	225	38753	38528	-	no	1	0.56	0.0	186.6	6.7e-52	!	-
IMGVR_UViG_2657245449_000009|2657245449|2657301443|524131-576354_II_4454	IMGVR_UViG_2657245449_000009|2657245449|2657301443|524131-576354	-	group-II-D1D4-6	RF02005	cm	1	225	4454	4229	-	no	1	0.56	0.0	186.6	6.7e-52	!	-
IMGVR_UViG_2657245487_000002|2657245487|2657305773|23546-80676_II_46276	IMGVR_UViG_2657245487_000002|2657245487|2657305773|23546-80676	-	Intron_gpII	RF00029	cm	1	93	46276	46362	+	no	1	0.55	0.0	63.6	1.8e-07	!	-
IMGVR_UViG_2657245552_000001|2657245552|2657313144|205998-259316_II_48866	IMGVR_UViG_2657245552_000001|2657245552|2657313144|205998-259316	-	group-II-D1D4-6	RF02005	cm	1	225	48866	49091	+	no	1	0.56	0.0	186.6	6.7e-52	!	-
IMGVR_UViG_2657245552_000002|2657245552|2657313144|697259-739836_II_1139	IMGVR_UViG_2657245552_000002|2657245552|2657313144|697259-739836	-	group-II-D1D4-6	RF02005	cm	1	225	1139	1364	+	no	1	0.56	0.0	186.6	6.7e-52	!	-
IMGVR_UViG_2657245552_000002|2657245552|2657313144|697259-739836_II_11027	IMGVR_UViG_2657245552_000002|2657245552|2657313144|697259-739836	-	group-II-D1D4-6	RF02005	cm	1	225	11027	11252	+	no	1	0.56	0.0	186.6	6.7e-52	!	-
IMGVR_UViG_2657245622_000001|2657245622|2657319256|207229-259250_II_47569	IMGVR_UViG_2657245622_000001|2657245622|2657319256|207229-259250	-	group-II-D1D4-6	RF02005	cm	1	225	47569	47794	+	no	1	0.56	0.0	186.6	6.7e-52	!	-
IMGVR_UViG_2657245622_000002|2657245622|2657319257|128667-172844_II_1139	IMGVR_UViG_2657245622_000002|2657245622|2657319257|128667-172844	-	group-II-D1D4-6	RF02005	cm	1	225	1139	1364	+	no	1	0.56	0.0	186.6	6.7e-52	!	-
IMGVR_UViG_2657245622_000002|2657245622|2657319257|128667-172844_II_11027	IMGVR_UViG_2657245622_000002|2657245622|2657319257|128667-172844	-	group-II-D1D4-6	RF02005	cm	1	225	11027	11252	+	no	1	0.56	0.0	186.6	6.7e-52	!	-
IMGVR_UViG_2657245622_000002|2657245622|2657319257|128667-172844_II_12627	IMGVR_UViG_2657245622_000002|2657245622|2657319257|128667-172844	-	group-II-D1D4-6	RF02005	cm	1	225	12627	12852	+	no	1	0.56	0.0	186.6	6.7e-52	!	-
IMGVR_UViG_2657245629_000002|2657245629|2657319517|2-35567_II_31113	IMGVR_UViG_2657245629_000002|2657245629|2657319517|2-35567	-	group-II-D1D4-6	RF02005	cm	1	225	31113	31338	+	no	1	0.56	0.0	186.6	6.7e-52	!	-
IMGVR_UViG_2657245629_000003|2657245629|2657319517|473267-513934_II_1139	IMGVR_UViG_2657245629_000003|2657245629|2657319517|473267-513934	-	group-II-D1D4-6	RF02005	cm	1	225	1139	1364	+	no	1	0.56	0.0	186.6	6.7e-52	!	-
IMGVR_UViG_2657245691_000003|2657245691|2657330636|440984-483561_II_1139	IMGVR_UViG_2657245691_000003|2657245691|2657330636|440984-483561	-	group-II-D1D4-6	RF02005	cm	1	225	1139	1364	+	no	1	0.56	0.0	186.6	6.7e-52	!	-
IMGVR_UViG_2657245691_000003|2657245691|2657330636|440984-483561_II_11027	IMGVR_UViG_2657245691_000003|2657245691|2657330636|440984-483561	-	group-II-D1D4-6	RF02005	cm	1	225	11027	11252	+	no	1	0.56	0.0	186.6	6.7e-52	!	-
IMGVR_UViG_2660237902_000001|2660237902|2660237932|725146-765813_II_1139	IMGVR_UViG_2660237902_000001|2660237902|2660237932|725146-765813	-	group-II-D1D4-6	RF02005	cm	1	225	1139	1364	+	no	1	0.56	0.0	186.6	6.7e-52	!	-
IMGVR_UViG_2660237906_000001|2660237906|2660238095|207316-260147_II_48368	IMGVR_UViG_2660237906_000001|2660237906|2660238095|207316-260147	-	group-II-D1D4-6	RF02005	cm	1	225	48368	48593	+	no	1	0.56	0.0	186.6	6.7e-52	!	-
IMGVR_UViG_2660237906_000002|2660237906|2660238095|696668-729357_II_1139	IMGVR_UViG_2660237906_000002|2660237906|2660238095|696668-729357	-	group-II-D1D4-6	RF02005	cm	1	225	1139	1364	+	no	1	0.56	0.0	186.6	6.7e-52	!	-
IMGVR_UViG_2660237906_000003|2660237906|2660238096|388094-440949_II_48298	IMGVR_UViG_2660237906_000003|2660237906|2660238096|388094-440949	-	group-II-D1D4-6	RF02005	cm	1	225	48298	48523	+	no	1	0.56	0.0	186.6	6.7e-52	!	-
IMGVR_UViG_2660237908_000005|2660237908|2660238227|69204-114354_II_2453	IMGVR_UViG_2660237908_000005|2660237908|2660238227|69204-114354	-	group-II-D1D4-6	RF02005	cm	1	225	2453	2228	-	no	1	0.56	0.0	187.8	2.8e-52	!	-
IMGVR_UViG_2660237912_000001|2660237912|2660238369|207329-258249_II_46468	IMGVR_UViG_2660237912_000001|2660237912|2660238369|207329-258249	-	group-II-D1D4-6	RF02005	cm	1	225	46468	46693	+	no	1	0.56	0.0	186.6	6.7e-52	!	-
IMGVR_UViG_2660237912_000002|2660237912|2660238369|695762-736429_II_1139	IMGVR_UViG_2660237912_000002|2660237912|2660238369|695762-736429	-	group-II-D1D4-6	RF02005	cm	1	225	1139	1364	+	no	1	0.56	0.0	186.6	6.7e-52	!	-
IMGVR_UViG_2660237926_000005|2660237926|2660239316|207210-259231_II_47569	IMGVR_UViG_2660237926_000005|2660237926|2660239316|207210-259231	-	group-II-D1D4-6	RF02005	cm	1	225	47569	47794	+	no	1	0.56	0.0	186.6	6.7e-52	!	-
IMGVR_UViG_2660237926_000006|2660237926|2660239318|75562-116229_II_1139	IMGVR_UViG_2660237926_000006|2660237926|2660239318|75562-116229	-	group-II-D1D4-6	RF02005	cm	1	225	1139	1364	+	no	1	0.56	0.0	186.6	6.7e-52	!	-
IMGVR_UViG_2660237949_000004|2660237949|2660241776|327889-368556_II_1139	IMGVR_UViG_2660237949_000004|2660237949|2660241776|327889-368556	-	group-II-D1D4-6	RF02005	cm	1	225	1139	1364	+	no	1	0.56	0.0	186.6	6.7e-52	!	-
IMGVR_UViG_2660237968_000004|2660237968|2660244077|648231-688898_II_1139	IMGVR_UViG_2660237968_000004|2660237968|2660244077|648231-688898	-	group-II-D1D4-6	RF02005	cm	1	225	1139	1364	+	no	1	0.56	0.0	186.6	6.7e-52	!	-
IMGVR_UViG_2660237969_000007|2660237969|2660244260|1-6895_II_2972	IMGVR_UViG_2660237969_000007|2660237969|2660244260|1-6895	-	group-II-D1D4-3	RF02001	cm	1	171	2972	3144	+	no	1	0.41	0.0	145.8	7.3e-28	!	-
IMGVR_UViG_2660237969_000007|2660237969|2660244260|1-6895_II_3181	IMGVR_UViG_2660237969_000007|2660237969|2660244260|1-6895	-	group-II-D1D4-1	RF01998	cm	1	84	3181	3243	+	no	1	0.43	0.0	48.9	0.004	!	-
IMGVR_UViG_2660237986_000001|2660237986|2660246009|207230-259251_II_47569	IMGVR_UViG_2660237986_000001|2660237986|2660246009|207230-259251	-	group-II-D1D4-6	RF02005	cm	1	225	47569	47794	+	no	1	0.56	0.0	186.6	6.7e-52	!	-
IMGVR_UViG_2660237986_000002|2660237986|2660246010|75597-83294_II_1139	IMGVR_UViG_2660237986_000002|2660237986|2660246010|75597-83294	-	group-II-D1D4-6	RF02005	cm	1	225	1139	1364	+	no	1	0.56	0.0	186.6	6.7e-52	!	-
IMGVR_UViG_2660237986_000003|2660237986|2660246011|386580-439655_II_48518	IMGVR_UViG_2660237986_000003|2660237986|2660246011|386580-439655	-	group-II-D1D4-6	RF02005	cm	1	225	48518	48743	+	no	1	0.56	0.0	186.6	6.7e-52	!	-
IMGVR_UViG_2660238073_000008|2660238073|2660259861|441075-481742_II_1139	IMGVR_UViG_2660238073_000008|2660238073|2660259861|441075-481742	-	group-II-D1D4-6	RF02005	cm	1	225	1139	1364	+	no	1	0.56	0.0	186.6	6.7e-52	!	-
IMGVR_UViG_2660238099_000001|2660238099|2660263088|207438-259459_II_47569	IMGVR_UViG_2660238099_000001|2660238099|2660263088|207438-259459	-	group-II-D1D4-6	RF02005	cm	1	225	47569	47794	+	no	1	0.56	0.0	186.6	6.7e-52	!	-
IMGVR_UViG_2660238099_000002|2660238099|2660263089|130241-170908_II_1139	IMGVR_UViG_2660238099_000002|2660238099|2660263089|130241-170908	-	group-II-D1D4-6	RF02005	cm	1	225	1139	1364	+	no	1	0.56	0.0	186.6	6.7e-52	!	-
IMGVR_UViG_2660238116_000001|2660238116|2660264426|44449-77222_II_21498	IMGVR_UViG_2660238116_000001|2660238116|2660264426|44449-77222	-	Intron_gpII	RF00029	cm	1	93	21498	21417	-	no	1	0.51	0.0	52.5	9.6e-05	!	-
IMGVR_UViG_2660238116_000001|2660238116|2660264426|44449-77222_II_23412	IMGVR_UViG_2660238116_000001|2660238116|2660264426|44449-77222	-	group-II-D1D4-4	RF02003	cm	1	138	23412	23236	-	no	1	0.46	0.0	98.4	7.1e-17	!	-
IMGVR_UViG_2660238145_000004|2660238145|2660269801|207622-259643_II_47569	IMGVR_UViG_2660238145_000004|2660238145|2660269801|207622-259643	-	group-II-D1D4-6	RF02005	cm	1	225	47569	47794	+	no	1	0.56	0.0	186.6	6.7e-52	!	-
IMGVR_UViG_2660238145_000005|2660238145|2660269801|697570-738237_II_1139	IMGVR_UViG_2660238145_000005|2660238145|2660269801|697570-738237	-	group-II-D1D4-6	RF02005	cm	1	225	1139	1364	+	no	1	0.56	0.0	186.6	6.7e-52	!	-
IMGVR_UViG_2660238149_000001|2660238149|2660270239_II_323	IMGVR_UViG_2660238149_000001|2660238149|2660270239	-	Intron_gpII	RF00029	cm	1	93	323	407	+	no	1	0.47	0.0	47.6	0.0015	!	-
IMGVR_UViG_2660238161_000003|2660238161|2660273312|2-58045_II_9860	IMGVR_UViG_2660238161_000003|2660238161|2660273312|2-58045	-	Intron_gpII	RF00029	cm	1	93	9860	9774	-	no	1	0.56	0.0	56.6	9.8e-06	!	-
IMGVR_UViG_2660238174_000001|2660238174|2660274792_II_35793	IMGVR_UViG_2660238174_000001|2660238174|2660274792	-	Intron_gpII	RF00029	cm	1	93	35793	35709	-	no	1	0.47	0.0	47.6	0.0015	!	-
IMGVR_UViG_2660238187_000003|2660238187|2660275897|46636-89213_II_31552	IMGVR_UViG_2660238187_000003|2660238187|2660275897|46636-89213	-	group-II-D1D4-6	RF02005	cm	1	225	31552	31327	-	no	1	0.56	0.0	186.6	6.7e-52	!	-
IMGVR_UViG_2660238187_000003|2660238187|2660275897|46636-89213_II_41440	IMGVR_UViG_2660238187_000003|2660238187|2660275897|46636-89213	-	group-II-D1D4-6	RF02005	cm	1	225	41440	41215	-	no	1	0.56	0.0	186.6	6.7e-52	!	-
IMGVR_UViG_2660238187_000004|2660238187|2660275897|527031-579052_II_4454	IMGVR_UViG_2660238187_000004|2660238187|2660275897|527031-579052	-	group-II-D1D4-6	RF02005	cm	1	225	4454	4229	-	no	1	0.56	0.0	186.6	6.7e-52	!	-
IMGVR_UViG_2660238194_000003|2660238194|2660278096_II_323	IMGVR_UViG_2660238194_000003|2660238194|2660278096	-	Intron_gpII	RF00029	cm	1	93	323	407	+	no	1	0.47	0.0	47.6	0.0015	!	-
IMGVR_UViG_2660238194_000004|2660238194|2660278140_II_2353	IMGVR_UViG_2660238194_000004|2660238194|2660278140	-	group-II-D1D4-5	RF02004	cm	1	201	2353	2157	-	no	1	0.45	0.0	122.3	1.9e-23	!	-
IMGVR_UViG_2660238204_000003|2660238204|2660279581|440765-481432_II_1139	IMGVR_UViG_2660238204_000003|2660238204|2660279581|440765-481432	-	group-II-D1D4-6	RF02005	cm	1	225	1139	1364	+	no	1	0.56	0.0	186.6	6.7e-52	!	-
IMGVR_UViG_2660238234_000001|2660238234|2660283917|44449-77222_II_21498	IMGVR_UViG_2660238234_000001|2660238234|2660283917|44449-77222	-	Intron_gpII	RF00029	cm	1	93	21498	21417	-	no	1	0.51	0.0	52.5	9.6e-05	!	-
IMGVR_UViG_2660238234_000001|2660238234|2660283917|44449-77222_II_23412	IMGVR_UViG_2660238234_000001|2660238234|2660283917|44449-77222	-	group-II-D1D4-4	RF02003	cm	1	138	23412	23236	-	no	1	0.46	0.0	98.4	7.1e-17	!	-
IMGVR_UViG_2660238264_000005|2660238264|2660287133|205998-259316_II_48866	IMGVR_UViG_2660238264_000005|2660238264|2660287133|205998-259316	-	group-II-D1D4-6	RF02005	cm	1	225	48866	49091	+	no	1	0.56	0.0	186.6	6.7e-52	!	-
IMGVR_UViG_2660238264_000006|2660238264|2660287134|129118-139998_II_1139	IMGVR_UViG_2660238264_000006|2660238264|2660287134|129118-139998	-	group-II-D1D4-6	RF02005	cm	1	225	1139	1364	+	no	1	0.56	0.0	186.6	6.7e-52	!	-
IMGVR_UViG_2660238288_000002|2660238288|2660288441|205998-259316_II_48866	IMGVR_UViG_2660238288_000002|2660238288|2660288441|205998-259316	-	group-II-D1D4-6	RF02005	cm	1	225	48866	49091	+	no	1	0.56	0.0	186.6	6.7e-52	!	-
IMGVR_UViG_2660238288_000003|2660238288|2660288441|697134-739711_II_1139	IMGVR_UViG_2660238288_000003|2660238288|2660288441|697134-739711	-	group-II-D1D4-6	RF02005	cm	1	225	1139	1364	+	no	1	0.56	0.0	186.6	6.7e-52	!	-
IMGVR_UViG_2660238288_000003|2660238288|2660288441|697134-739711_II_11027	IMGVR_UViG_2660238288_000003|2660238288|2660288441|697134-739711	-	group-II-D1D4-6	RF02005	cm	1	225	11027	11252	+	no	1	0.56	0.0	186.6	6.7e-52	!	-
IMGVR_UViG_2660238293_000001|2660238293|2660288602|646915-687582_II_1139	IMGVR_UViG_2660238293_000001|2660238293|2660288602|646915-687582	-	group-II-D1D4-6	RF02005	cm	1	225	1139	1364	+	no	1	0.56	0.0	186.6	6.7e-52	!	-
IMGVR_UViG_2660238294_000006|2660238294|2660288644|316682-357349_II_1139	IMGVR_UViG_2660238294_000006|2660238294|2660288644|316682-357349	-	group-II-D1D4-6	RF02005	cm	1	225	1139	1364	+	no	1	0.56	0.0	186.6	6.7e-52	!	-
IMGVR_UViG_2660238317_000006|2660238317|2660291280|28657-78736_II_2316	IMGVR_UViG_2660238317_000006|2660238317|2660291280|28657-78736	-	group-II-D1D4-6	RF02005	cm	1	225	2316	2091	-	no	1	0.56	0.0	186.6	6.7e-52	!	-
IMGVR_UViG_2660238347_000004|2660238347|2660296510|206110-259428_II_48866	IMGVR_UViG_2660238347_000004|2660238347|2660296510|206110-259428	-	group-II-D1D4-6	RF02005	cm	1	225	48866	49091	+	no	1	0.56	0.0	186.6	6.7e-52	!	-
IMGVR_UViG_2660238347_000005|2660238347|2660296510|697246-738690_II_1139	IMGVR_UViG_2660238347_000005|2660238347|2660296510|697246-738690	-	group-II-D1D4-6	RF02005	cm	1	225	1139	1364	+	no	1	0.56	0.0	186.6	6.7e-52	!	-
IMGVR_UViG_2660238363_000003|2660238363|2660300449_II_60834	IMGVR_UViG_2660238363_000003|2660238363|2660300449	-	group-II-D1D4-6	RF02005	cm	1	225	60834	61059	+	no	1	0.55	0.0	184.8	2.6e-51	!	-
IMGVR_UViG_2660238363_000004|2660238363|2660300419|315583-386641_II_49340	IMGVR_UViG_2660238363_000004|2660238363|2660300419|315583-386641	-	group-II-D1D4-6	RF02005	cm	1	225	49340	49565	+	no	1	0.55	0.0	184.8	2.6e-51	!	-
IMGVR_UViG_2660238363_000005|2660238363|2660300422|113436-138624_II_15219	IMGVR_UViG_2660238363_000005|2660238363|2660300422|113436-138624	-	group-II-D1D4-6	RF02005	cm	1	225	15219	15444	+	no	1	0.55	0.0	184.8	2.6e-51	!	-
IMGVR_UViG_2660238363_000006|2660238363|2660300422|613200-634293_II_19415	IMGVR_UViG_2660238363_000006|2660238363|2660300422|613200-634293	-	group-II-D1D4-6	RF02005	cm	1	225	19415	19640	+	no	1	0.55	0.0	184.8	2.6e-51	!	-
IMGVR_UViG_2660238363_000007|2660238363|2660300424|2-43828_II_1047	IMGVR_UViG_2660238363_000007|2660238363|2660300424|2-43828	-	group-II-D1D4-6	RF02005	cm	1	225	1047	822	-	no	1	0.55	0.0	184.8	2.6e-51	!	-
IMGVR_UViG_2660238369_000005|2660238369|2660300878|205933-259251_II_48866	IMGVR_UViG_2660238369_000005|2660238369|2660300878|205933-259251	-	group-II-D1D4-6	RF02005	cm	1	225	48866	49091	+	no	1	0.56	0.0	186.6	6.7e-52	!	-
IMGVR_UViG_2660238369_000006|2660238369|2660300879|128667-169334_II_1139	IMGVR_UViG_2660238369_000006|2660238369|2660300879|128667-169334	-	group-II-D1D4-6	RF02005	cm	1	225	1139	1364	+	no	1	0.56	0.0	186.6	6.7e-52	!	-
IMGVR_UViG_2660238435_000001|2660238435|2660307947|206236-259554_II_48866	IMGVR_UViG_2660238435_000001|2660238435|2660307947|206236-259554	-	group-II-D1D4-6	RF02005	cm	1	225	48866	49091	+	no	1	0.56	0.0	186.6	6.7e-52	!	-
IMGVR_UViG_2660238435_000002|2660238435|2660307948|130717-171384_II_1139	IMGVR_UViG_2660238435_000002|2660238435|2660307948|130717-171384	-	group-II-D1D4-6	RF02005	cm	1	225	1139	1364	+	no	1	0.56	0.0	186.6	6.7e-52	!	-
IMGVR_UViG_2660238456_000002|2660238456|2660309683|239104-243959_II_3715	IMGVR_UViG_2660238456_000002|2660238456|2660309683|239104-243959	-	group-II-D1D4-1	RF01998	cm	1	84	3715	3653	-	no	1	0.43	0.0	48.9	0.004	!	-
IMGVR_UViG_2660238456_000002|2660238456|2660309683|239104-243959_II_3924	IMGVR_UViG_2660238456_000002|2660238456|2660309683|239104-243959	-	group-II-D1D4-3	RF02001	cm	1	171	3924	3752	-	no	1	0.40	0.0	146.5	5.1e-28	!	-
IMGVR_UViG_2660238459_000005|2660238459|2660309978|443729-484396_II_1139	IMGVR_UViG_2660238459_000005|2660238459|2660309978|443729-484396	-	group-II-D1D4-6	RF02005	cm	1	225	1139	1364	+	no	1	0.56	0.0	186.6	6.7e-52	!	-
IMGVR_UViG_2660238468_000008|2660238468|2660310889|14721-19519_II_3715	IMGVR_UViG_2660238468_000008|2660238468|2660310889|14721-19519	-	group-II-D1D4-1	RF01998	cm	1	84	3715	3653	-	no	1	0.43	0.0	48.9	0.004	!	-
IMGVR_UViG_2660238468_000008|2660238468|2660310889|14721-19519_II_3924	IMGVR_UViG_2660238468_000008|2660238468|2660310889|14721-19519	-	group-II-D1D4-3	RF02001	cm	1	171	3924	3752	-	no	1	0.40	0.0	146.5	5.1e-28	!	-
IMGVR_UViG_2660238469_000007|2660238469|2660310932|443553-484220_II_1139	IMGVR_UViG_2660238469_000007|2660238469|2660310932|443553-484220	-	group-II-D1D4-6	RF02005	cm	1	225	1139	1364	+	no	1	0.56	0.0	186.6	6.7e-52	!	-
IMGVR_UViG_2660238496_000002|2660238496|2660313614|182997-230363_II_2852	IMGVR_UViG_2660238496_000002|2660238496|2660313614|182997-230363	-	group-II-D1D4-6	RF02005	cm	1	225	2852	2627	-	no	1	0.56	0.0	186.6	6.7e-52	!	-
IMGVR_UViG_2660238496_000004|2660238496|2660313616|3-51871_II_963	IMGVR_UViG_2660238496_000004|2660238496|2660313616|3-51871	-	group-II-D1D4-6	RF02005	cm	1	225	963	738	-	no	1	0.56	0.0	186.6	6.7e-52	!	-
IMGVR_UViG_2660238496_000004|2660238496|2660313616|3-51871_II_35149	IMGVR_UViG_2660238496_000004|2660238496|2660313616|3-51871	-	group-II-D1D4-6	RF02005	cm	1	225	35149	34924	-	no	1	0.56	0.0	186.6	6.7e-52	!	-
IMGVR_UViG_2660238497_000001|2660238497|2660313648|205998-259316_II_48866	IMGVR_UViG_2660238497_000001|2660238497|2660313648|205998-259316	-	group-II-D1D4-6	RF02005	cm	1	225	48866	49091	+	no	1	0.56	0.0	186.6	6.7e-52	!	-
IMGVR_UViG_2660238497_000002|2660238497|2660313648|697252-730782_II_1139	IMGVR_UViG_2660238497_000002|2660238497|2660313648|697252-730782	-	group-II-D1D4-6	RF02005	cm	1	225	1139	1364	+	no	1	0.56	0.0	186.6	6.7e-52	!	-
IMGVR_UViG_2660238604_000003|2660238604|2660324795|663140-703807_II_1139	IMGVR_UViG_2660238604_000003|2660238604|2660324795|663140-703807	-	group-II-D1D4-6	RF02005	cm	1	225	1139	1364	+	no	1	0.56	0.0	186.6	6.7e-52	!	-
IMGVR_UViG_2660238607_000004|2660238607|2660325683|206015-259333_II_48866	IMGVR_UViG_2660238607_000004|2660238607|2660325683|206015-259333	-	group-II-D1D4-6	RF02005	cm	1	225	48866	49091	+	no	1	0.56	0.0	186.6	6.7e-52	!	-
IMGVR_UViG_2660238607_000005|2660238607|2660325683|696942-738386_II_1139	IMGVR_UViG_2660238607_000005|2660238607|2660325683|696942-738386	-	group-II-D1D4-6	RF02005	cm	1	225	1139	1364	+	no	1	0.56	0.0	186.6	6.7e-52	!	-
IMGVR_UViG_2660238613_000001|2660238613|2660326058|205998-259316_II_48866	IMGVR_UViG_2660238613_000001|2660238613|2660326058|205998-259316	-	group-II-D1D4-6	RF02005	cm	1	225	48866	49091	+	no	1	0.56	0.0	186.6	6.7e-52	!	-
IMGVR_UViG_2660238613_000002|2660238613|2660326059|329402-370069_II_1139	IMGVR_UViG_2660238613_000002|2660238613|2660326059|329402-370069	-	group-II-D1D4-6	RF02005	cm	1	225	1139	1364	+	no	1	0.56	0.0	186.6	6.7e-52	!	-
IMGVR_UViG_2660238619_000004|2660238619|2660326539|206015-259333_II_48866	IMGVR_UViG_2660238619_000004|2660238619|2660326539|206015-259333	-	group-II-D1D4-6	RF02005	cm	1	225	48866	49091	+	no	1	0.56	0.0	186.6	6.7e-52	!	-
IMGVR_UViG_2660238619_000005|2660238619|2660326540|75597-116264_II_1139	IMGVR_UViG_2660238619_000005|2660238619|2660326540|75597-116264	-	group-II-D1D4-6	RF02005	cm	1	225	1139	1364	+	no	1	0.56	0.0	186.6	6.7e-52	!	-
IMGVR_UViG_2660238648_000005|2660238648|2660329460|646796-688240_II_1139	IMGVR_UViG_2660238648_000005|2660238648|2660329460|646796-688240	-	group-II-D1D4-6	RF02005	cm	1	225	1139	1364	+	no	1	0.56	0.0	186.6	6.7e-52	!	-
IMGVR_UViG_2660238657_000001|2660238657|2660330226_II_55917	IMGVR_UViG_2660238657_000001|2660238657|2660330226	-	Intron_gpII	RF00029	cm	1	93	55917	55833	-	no	1	0.47	0.0	47.6	0.0015	!	-
IMGVR_UViG_2660238657_000001|2660238657|2660330226_II_58551	IMGVR_UViG_2660238657_000001|2660238657|2660330226	-	group-II-D1D4-5	RF02004	cm	1	201	58551	58355	-	no	1	0.45	0.0	122.3	1.9e-23	!	-
IMGVR_UViG_2660238661_000001|2660238661|2660332410|207270-259291_II_47569	IMGVR_UViG_2660238661_000001|2660238661|2660332410|207270-259291	-	group-II-D1D4-6	RF02005	cm	1	225	47569	47794	+	no	1	0.56	0.0	186.6	6.7e-52	!	-
IMGVR_UViG_2660238661_000002|2660238661|2660332410|697109-739685_II_1139	IMGVR_UViG_2660238661_000002|2660238661|2660332410|697109-739685	-	group-II-D1D4-6	RF02005	cm	1	225	1139	1364	+	no	1	0.56	0.0	186.6	6.7e-52	!	-
IMGVR_UViG_2660238661_000002|2660238661|2660332410|697109-739685_II_11027	IMGVR_UViG_2660238661_000002|2660238661|2660332410|697109-739685	-	group-II-D1D4-6	RF02005	cm	1	225	11027	11252	+	no	1	0.56	0.0	186.6	6.7e-52	!	-
IMGVR_UViG_2660238674_000004|2660238674|2660333807|207230-259251_II_47569	IMGVR_UViG_2660238674_000004|2660238674|2660333807|207230-259251	-	group-II-D1D4-6	RF02005	cm	1	225	47569	47794	+	no	1	0.56	0.0	186.6	6.7e-52	!	-
IMGVR_UViG_2660238674_000005|2660238674|2660333807|698376-739043_II_1139	IMGVR_UViG_2660238674_000005|2660238674|2660333807|698376-739043	-	group-II-D1D4-6	RF02005	cm	1	225	1139	1364	+	no	1	0.56	0.0	186.6	6.7e-52	!	-
IMGVR_UViG_2660238703_000002|2660238703|2660336321|207295-258215_II_46468	IMGVR_UViG_2660238703_000002|2660238703|2660336321|207295-258215	-	group-II-D1D4-6	RF02005	cm	1	225	46468	46693	+	no	1	0.56	0.0	186.6	6.7e-52	!	-
IMGVR_UViG_2660238703_000003|2660238703|2660336321|697121-737788_II_1139	IMGVR_UViG_2660238703_000003|2660238703|2660336321|697121-737788	-	group-II-D1D4-6	RF02005	cm	1	225	1139	1364	+	no	1	0.56	0.0	186.6	6.7e-52	!	-
IMGVR_UViG_2660238706_000003|2660238706|2660336427|119828-129390_II_5640	IMGVR_UViG_2660238706_000003|2660238706|2660336427|119828-129390	-	group-II-D1D4-3	RF02001	cm	1	171	5640	5812	+	no	1	0.40	0.0	146.5	5.1e-28	!	-
IMGVR_UViG_2660238706_000003|2660238706|2660336427|119828-129390_II_5849	IMGVR_UViG_2660238706_000003|2660238706|2660336427|119828-129390	-	group-II-D1D4-1	RF01998	cm	1	84	5849	5911	+	no	1	0.43	0.0	48.9	0.004	!	-
IMGVR_UViG_2660238719_000003|2660238719|2660338228|441346-469623_II_1139	IMGVR_UViG_2660238719_000003|2660238719|2660338228|441346-469623	-	group-II-D1D4-6	RF02005	cm	1	225	1139	1364	+	no	1	0.56	0.0	186.6	6.7e-52	!	-
IMGVR_UViG_2663762600_000001|2663762600|2663762600|536835-588844_II_47557	IMGVR_UViG_2663762600_000001|2663762600|2663762600|536835-588844	-	group-II-D1D4-6	RF02005	cm	1	225	47557	47782	+	no	1	0.56	0.0	186.6	6.7e-52	!	-
IMGVR_UViG_2663762600_000002|2663762600|2663762600|1026660-1067327_II_1139	IMGVR_UViG_2663762600_000002|2663762600|2663762600|1026660-1067327	-	group-II-D1D4-6	RF02005	cm	1	225	1139	1364	+	no	1	0.56	0.0	186.6	6.7e-52	!	-
IMGVR_UViG_2663762645_000006|2663762645|2663767406|1-21443_II_18987	IMGVR_UViG_2663762645_000006|2663762645|2663767406|1-21443	-	group-II-D1D4-6	RF02005	cm	1	225	18987	19212	+	no	1	0.56	0.0	187.0	5.2e-52	!	-
IMGVR_UViG_2663762808_000002|2663762808|2663779058|128802-169469_II_1139	IMGVR_UViG_2663762808_000002|2663762808|2663779058|128802-169469	-	group-II-D1D4-6	RF02005	cm	1	225	1139	1364	+	no	1	0.56	0.0	186.6	6.7e-52	!	-
IMGVR_UViG_2663762808_000005|2663762808|2663779067|85555-127067_II_27074	IMGVR_UViG_2663762808_000005|2663762808|2663779067|85555-127067	-	group-II-D1D4-6	RF02005	cm	1	225	27074	27299	+	no	1	0.56	0.0	186.6	6.7e-52	!	-
IMGVR_UViG_2663762844_000006|2663762844|2663783651|440674-481341_II_1139	IMGVR_UViG_2663762844_000006|2663762844|2663783651|440674-481341	-	group-II-D1D4-6	RF02005	cm	1	225	1139	1364	+	no	1	0.56	0.0	186.6	6.7e-52	!	-
IMGVR_UViG_2663762863_000005|2663762863|2663787819|445011-485678_II_1139	IMGVR_UViG_2663762863_000005|2663762863|2663787819|445011-485678	-	group-II-D1D4-6	RF02005	cm	1	225	1139	1364	+	no	1	0.56	0.0	186.6	6.7e-52	!	-
IMGVR_UViG_2663762869_000001|2663762869|2663788836|128686-170130_II_1139	IMGVR_UViG_2663762869_000001|2663762869|2663788836|128686-170130	-	group-II-D1D4-6	RF02005	cm	1	225	1139	1364	+	no	1	0.56	0.0	186.6	6.7e-52	!	-
IMGVR_UViG_2663762877_000004|2663762877|2663789251|206563-259881_II_48866	IMGVR_UViG_2663762877_000004|2663762877|2663789251|206563-259881	-	group-II-D1D4-6	RF02005	cm	1	225	48866	49091	+	no	1	0.56	0.0	186.6	6.7e-52	!	-
IMGVR_UViG_2663762877_000005|2663762877|2663789251|697815-740392_II_1139	IMGVR_UViG_2663762877_000005|2663762877|2663789251|697815-740392	-	group-II-D1D4-6	RF02005	cm	1	225	1139	1364	+	no	1	0.56	0.0	186.6	6.7e-52	!	-
IMGVR_UViG_2663762877_000005|2663762877|2663789251|697815-740392_II_11027	IMGVR_UViG_2663762877_000005|2663762877|2663789251|697815-740392	-	group-II-D1D4-6	RF02005	cm	1	225	11027	11252	+	no	1	0.56	0.0	186.6	6.7e-52	!	-
IMGVR_UViG_2663762880_000001|2663762880|2663790124|207133-259350_II_47765	IMGVR_UViG_2663762880_000001|2663762880|2663790124|207133-259350	-	group-II-D1D4-6	RF02005	cm	1	225	47765	47990	+	no	1	0.56	0.0	186.6	6.7e-52	!	-
IMGVR_UViG_2663762880_000002|2663762880|2663790126|75597-115478_II_1139	IMGVR_UViG_2663762880_000002|2663762880|2663790126|75597-115478	-	group-II-D1D4-6	RF02005	cm	1	225	1139	1364	+	no	1	0.56	0.0	186.6	6.7e-52	!	-
IMGVR_UViG_2663762896_000001|2663762896|2663791962|205933-259251_II_48866	IMGVR_UViG_2663762896_000001|2663762896|2663791962|205933-259251	-	group-II-D1D4-6	RF02005	cm	1	225	48866	49091	+	no	1	0.56	0.0	186.6	6.7e-52	!	-
IMGVR_UViG_2663762896_000002|2663762896|2663791962|696958-737625_II_1139	IMGVR_UViG_2663762896_000002|2663762896|2663791962|696958-737625	-	group-II-D1D4-6	RF02005	cm	1	225	1139	1364	+	no	1	0.56	0.0	186.6	6.7e-52	!	-
IMGVR_UViG_2663762918_000005|2663762918|2663793757|444023-484690_II_1139	IMGVR_UViG_2663762918_000005|2663762918|2663793757|444023-484690	-	group-II-D1D4-6	RF02005	cm	1	225	1139	1364	+	no	1	0.56	0.0	186.6	6.7e-52	!	-
IMGVR_UViG_2663762962_000001|2663762962|2663799781|441818-482485_II_1139	IMGVR_UViG_2663762962_000001|2663762962|2663799781|441818-482485	-	group-II-D1D4-6	RF02005	cm	1	225	1139	1364	+	no	1	0.56	0.0	186.6	6.7e-52	!	-
IMGVR_UViG_2663762988_000002|2663762988|2663803228|206110-258327_II_47765	IMGVR_UViG_2663762988_000002|2663762988|2663803228|206110-258327	-	group-II-D1D4-6	RF02005	cm	1	225	47765	47990	+	no	1	0.56	0.0	186.6	6.7e-52	!	-
IMGVR_UViG_2663762988_000003|2663762988|2663803228|696145-736812_II_1139	IMGVR_UViG_2663762988_000003|2663762988|2663803228|696145-736812	-	group-II-D1D4-6	RF02005	cm	1	225	1139	1364	+	no	1	0.56	0.0	186.6	6.7e-52	!	-
IMGVR_UViG_2663762989_000001|2663762989|2663803258|207173-260491_II_48866	IMGVR_UViG_2663762989_000001|2663762989|2663803258|207173-260491	-	group-II-D1D4-6	RF02005	cm	1	225	48866	49091	+	no	1	0.56	0.0	186.6	6.7e-52	!	-
IMGVR_UViG_2663762991_000001|2663762991|2663803428|513537-521833_II_3715	IMGVR_UViG_2663762991_000001|2663762991|2663803428|513537-521833	-	group-II-D1D4-1	RF01998	cm	1	84	3715	3653	-	no	1	0.43	0.0	48.9	0.004	!	-
IMGVR_UViG_2663762991_000001|2663762991|2663803428|513537-521833_II_3924	IMGVR_UViG_2663762991_000001|2663762991|2663803428|513537-521833	-	group-II-D1D4-3	RF02001	cm	1	171	3924	3752	-	no	1	0.40	0.0	146.5	5.1e-28	!	-
IMGVR_UViG_2663763022_000004|2663763022|2663808070|207407-259428_II_47569	IMGVR_UViG_2663763022_000004|2663763022|2663808070|207407-259428	-	group-II-D1D4-6	RF02005	cm	1	225	47569	47794	+	no	1	0.56	0.0	186.6	6.7e-52	!	-
IMGVR_UViG_2663763022_000005|2663763022|2663808071|315616-358193_II_1139	IMGVR_UViG_2663763022_000005|2663763022|2663808071|315616-358193	-	group-II-D1D4-6	RF02005	cm	1	225	1139	1364	+	no	1	0.56	0.0	186.6	6.7e-52	!	-
IMGVR_UViG_2663763022_000005|2663763022|2663808071|315616-358193_II_11027	IMGVR_UViG_2663763022_000005|2663763022|2663808071|315616-358193	-	group-II-D1D4-6	RF02005	cm	1	225	11027	11252	+	no	1	0.56	0.0	186.6	6.7e-52	!	-
IMGVR_UViG_2663763029_000006|2663763029|2663808538|209514-262345_II_48368	IMGVR_UViG_2663763029_000006|2663763029|2663808538|209514-262345	-	group-II-D1D4-6	RF02005	cm	1	225	48368	48593	+	no	1	0.56	0.0	186.6	6.7e-52	!	-
IMGVR_UViG_2663763029_000007|2663763029|2663808538|698866-731555_II_1139	IMGVR_UViG_2663763029_000007|2663763029|2663808538|698866-731555	-	group-II-D1D4-6	RF02005	cm	1	225	1139	1364	+	no	1	0.56	0.0	186.6	6.7e-52	!	-
IMGVR_UViG_2663763029_000008|2663763029|2663808539|388468-441323_II_48298	IMGVR_UViG_2663763029_000008|2663763029|2663808539|388468-441323	-	group-II-D1D4-6	RF02005	cm	1	225	48298	48523	+	no	1	0.56	0.0	186.6	6.7e-52	!	-
IMGVR_UViG_2663763081_000001|2663763081|2663815118_II_7422	IMGVR_UViG_2663763081_000001|2663763081|2663815118	-	group-II-D1D4-6	RF02005	cm	1	172	7422	7594	+	3'	3	0.53	0.0	129.3	1.2e-33	!	-
IMGVR_UViG_2663763122_000005|2663763122|2663818912|440571-481238_II_1139	IMGVR_UViG_2663763122_000005|2663763122|2663818912|440571-481238	-	group-II-D1D4-6	RF02005	cm	1	225	1139	1364	+	no	1	0.56	0.0	186.6	6.7e-52	!	-
IMGVR_UViG_2663763125_000002|2663763125|2663819098|440834-481501_II_1139	IMGVR_UViG_2663763125_000002|2663763125|2663819098|440834-481501	-	group-II-D1D4-6	RF02005	cm	1	225	1139	1364	+	no	1	0.56	0.0	186.6	6.7e-52	!	-
IMGVR_UViG_2663763142_000002|2663763142|2663821820_II_111	IMGVR_UViG_2663763142_000002|2663763142|2663821820	-	group-II-D1D4-6	RF02005	cm	1	113	111	1	-	3'	3	0.58	0.0	63.1	1.6e-12	!	-
IMGVR_UViG_2663763170_000001|2663763170|2663825476|574989-616079_II_1139	IMGVR_UViG_2663763170_000001|2663763170|2663825476|574989-616079	-	group-II-D1D4-6	RF02005	cm	1	225	1139	1364	+	no	1	0.56	0.0	186.6	6.7e-52	!	-
IMGVR_UViG_2663763182_000001|2663763182|2663826644|1292204-1347842_II_12769	IMGVR_UViG_2663763182_000001|2663763182|2663826644|1292204-1347842	-	group-II-D1D4-6	RF02005	cm	1	225	12769	12994	+	no	1	0.56	0.0	186.6	6.7e-52	!	-
IMGVR_UViG_2663763190_000001|2663763190|2663827311|791425-832937_II_4873	IMGVR_UViG_2663763190_000001|2663763190|2663827311|791425-832937	-	group-II-D1D4-6	RF02005	cm	1	225	4873	5098	+	no	1	0.56	0.0	186.6	6.7e-52	!	-
IMGVR_UViG_2663763190_000004|2663763190|2663827321|207239-260557_II_48866	IMGVR_UViG_2663763190_000004|2663763190|2663827321|207239-260557	-	group-II-D1D4-6	RF02005	cm	1	225	48866	49091	+	no	1	0.56	0.0	186.6	6.7e-52	!	-
IMGVR_UViG_2663763190_000005|2663763190|2663827321|699575-732264_II_1139	IMGVR_UViG_2663763190_000005|2663763190|2663827321|699575-732264	-	group-II-D1D4-6	RF02005	cm	1	225	1139	1364	+	no	1	0.56	0.0	186.6	6.7e-52	!	-
IMGVR_UViG_2663763195_000006|2663763195|2663829106|443414-484858_II_1139	IMGVR_UViG_2663763195_000006|2663763195|2663829106|443414-484858	-	group-II-D1D4-6	RF02005	cm	1	225	1139	1364	+	no	1	0.56	0.0	186.6	6.7e-52	!	-
IMGVR_UViG_2663763211_000002|2663763211|2663830157|232666-236066_II_2317	IMGVR_UViG_2663763211_000002|2663763211|2663830157|232666-236066	-	group-II-D1D4-1	RF01998	cm	1	84	2317	2255	-	no	1	0.43	0.0	48.9	0.004	!	-
IMGVR_UViG_2663763211_000002|2663763211|2663830157|232666-236066_II_2526	IMGVR_UViG_2663763211_000002|2663763211|2663830157|232666-236066	-	group-II-D1D4-3	RF02001	cm	1	171	2526	2354	-	no	1	0.41	0.0	145.8	7.3e-28	!	-
IMGVR_UViG_2663763224_000005|2663763224|2663832647|1-4844_II_921	IMGVR_UViG_2663763224_000005|2663763224|2663832647|1-4844	-	group-II-D1D4-3	RF02001	cm	1	171	921	1093	+	no	1	0.40	0.0	146.5	5.1e-28	!	-
IMGVR_UViG_2663763224_000005|2663763224|2663832647|1-4844_II_1130	IMGVR_UViG_2663763224_000005|2663763224|2663832647|1-4844	-	group-II-D1D4-1	RF01998	cm	1	84	1130	1192	+	no	1	0.43	0.0	48.9	0.004	!	-
IMGVR_UViG_2663763278_000006|2663763278|2663839031|440725-481392_II_1139	IMGVR_UViG_2663763278_000006|2663763278|2663839031|440725-481392	-	group-II-D1D4-6	RF02005	cm	1	225	1139	1364	+	no	1	0.56	0.0	186.6	6.7e-52	!	-
IMGVR_UViG_2663763307_000005|2663763307|2663845394|129402-170069_II_1139	IMGVR_UViG_2663763307_000005|2663763307|2663845394|129402-170069	-	group-II-D1D4-6	RF02005	cm	1	225	1139	1364	+	no	1	0.56	0.0	186.6	6.7e-52	!	-
IMGVR_UViG_2663763383_000006|2663763383|2663854164_II_80	IMGVR_UViG_2663763383_000006|2663763383|2663854164	-	group-II-D1D4-6	RF02005	cm	1	79	80	1	-	3'	3	0.57	0.0	55.1	5.6e-10	!	-
IMGVR_UViG_2663763386_000003|2663763386|2663854339|443581-479997_II_1139	IMGVR_UViG_2663763386_000003|2663763386|2663854339|443581-479997	-	group-II-D1D4-6	RF02005	cm	1	225	1139	1364	+	no	1	0.56	0.0	186.6	6.7e-52	!	-
IMGVR_UViG_2663763437_000008|2663763437|2663858750|280429-328379_II_47765	IMGVR_UViG_2663763437_000008|2663763437|2663858750|280429-328379	-	group-II-D1D4-6	RF02005	cm	1	186	47765	47951	+	3'	3	0.53	0.0	135.1	1.8e-35	!	-
IMGVR_UViG_2663763444_000004|2663763444|2663860243|205933-259251_II_48866	IMGVR_UViG_2663763444_000004|2663763444|2663860243|205933-259251	-	group-II-D1D4-6	RF02005	cm	1	225	48866	49091	+	no	1	0.56	0.0	186.6	6.7e-52	!	-
IMGVR_UViG_2663763444_000005|2663763444|2663860243|697069-738513_II_1139	IMGVR_UViG_2663763444_000005|2663763444|2663860243|697069-738513	-	group-II-D1D4-6	RF02005	cm	1	225	1139	1364	+	no	1	0.56	0.0	186.6	6.7e-52	!	-
IMGVR_UViG_2663763473_000001|2663763473|2663863297|206031-259349_II_48866	IMGVR_UViG_2663763473_000001|2663763473|2663863297|206031-259349	-	group-II-D1D4-6	RF02005	cm	1	225	48866	49091	+	no	1	0.56	0.0	186.6	6.7e-52	!	-
IMGVR_UViG_2663763473_000002|2663763473|2663863297|697165-737832_II_1139	IMGVR_UViG_2663763473_000002|2663763473|2663863297|697165-737832	-	group-II-D1D4-6	RF02005	cm	1	225	1139	1364	+	no	1	0.56	0.0	186.6	6.7e-52	!	-
IMGVR_UViG_2663763479_000002|2663763479|2663864103|325332-343093_II_15447	IMGVR_UViG_2663763479_000002|2663763479|2663864103|325332-343093	-	group-II-D1D4-6	RF02005	cm	1	225	15447	15672	+	no	1	0.56	0.0	186.6	6.7e-52	!	-
IMGVR_UViG_2663763479_000003|2663763479|2663864111|224207-265160_II_5274	IMGVR_UViG_2663763479_000003|2663763479|2663864111|224207-265160	-	group-II-D1D4-6	RF02005	cm	1	225	5274	5049	-	no	1	0.56	0.0	186.6	6.7e-52	!	-
IMGVR_UViG_2663763505_000005|2663763505|2663866566|207302-259323_II_47569	IMGVR_UViG_2663763505_000005|2663763505|2663866566|207302-259323	-	group-II-D1D4-6	RF02005	cm	1	225	47569	47794	+	no	1	0.56	0.0	186.6	6.7e-52	!	-
IMGVR_UViG_2663763505_000006|2663763505|2663866566|697141-737808_II_1139	IMGVR_UViG_2663763505_000006|2663763505|2663866566|697141-737808	-	group-II-D1D4-6	RF02005	cm	1	225	1139	1364	+	no	1	0.56	0.0	186.6	6.7e-52	!	-
IMGVR_UViG_2663763506_000006|2663763506|2663866592|50651-84848_II_10787	IMGVR_UViG_2663763506_000006|2663763506|2663866592|50651-84848	-	group-II-D1D4-4	RF02003	cm	1	138	10787	10963	+	no	1	0.46	0.0	98.4	7.1e-17	!	-
IMGVR_UViG_2663763506_000006|2663763506|2663866592|50651-84848_II_12701	IMGVR_UViG_2663763506_000006|2663763506|2663866592|50651-84848	-	Intron_gpII	RF00029	cm	1	93	12701	12782	+	no	1	0.51	0.0	52.5	9.6e-05	!	-
IMGVR_UViG_2663763527_000004|2663763527|2663868588|207413-259434_II_47569	IMGVR_UViG_2663763527_000004|2663763527|2663868588|207413-259434	-	group-II-D1D4-6	RF02005	cm	1	225	47569	47794	+	no	1	0.56	0.0	186.6	6.7e-52	!	-
IMGVR_UViG_2663763527_000005|2663763527|2663868589|128839-169506_II_1139	IMGVR_UViG_2663763527_000005|2663763527|2663868589|128839-169506	-	group-II-D1D4-6	RF02005	cm	1	225	1139	1364	+	no	1	0.56	0.0	186.6	6.7e-52	!	-
IMGVR_UViG_2667527229_000004|2667527229|2667530441|2755954-2808412_II_16636	IMGVR_UViG_2667527229_000004|2667527229|2667530441|2755954-2808412	-	Intron_gpII	RF00029	cm	1	93	16636	16565	-	no	1	0.62	0.0	44.6	0.0086	!	-
IMGVR_UViG_2667527229_000004|2667527229|2667530441|2755954-2808412_II_18152	IMGVR_UViG_2667527229_000004|2667527229|2667530441|2755954-2808412	-	group-II-D1D4-1	RF01998	cm	1	84	18152	18068	-	no	1	0.64	0.0	52.5	0.00059	!	-
IMGVR_UViG_2667527229_000004|2667527229|2667530441|2755954-2808412_II_18358	IMGVR_UViG_2667527229_000004|2667527229|2667530441|2755954-2808412	-	group-II-D1D4-3	RF02001	cm	1	171	18358	18188	-	no	1	0.60	1.0	142.2	5.7e-27	!	-
IMGVR_UViG_2667527494_000001|2667527494|2667541921|1271691-1280923_II_5310	IMGVR_UViG_2667527494_000001|2667527494|2667541921|1271691-1280923	-	group-II-D1D4-3	RF02001	cm	1	171	5310	5482	+	no	1	0.40	0.0	146.5	5.1e-28	!	-
IMGVR_UViG_2667527494_000001|2667527494|2667541921|1271691-1280923_II_5519	IMGVR_UViG_2667527494_000001|2667527494|2667541921|1271691-1280923	-	group-II-D1D4-1	RF01998	cm	1	84	5519	5581	+	no	1	0.43	0.0	48.9	0.004	!	-
IMGVR_UViG_2667527596_000003|2667527596|2667546318_II_588	IMGVR_UViG_2667527596_000003|2667527596|2667546318	-	Intron_gpII	RF00029	cm	1	93	588	672	+	no	1	0.47	0.0	47.6	0.0015	!	-
IMGVR_UViG_2667527596_000004|2667527596|2667546297_II_25952	IMGVR_UViG_2667527596_000004|2667527596|2667546297	-	group-II-D1D4-5	RF02004	cm	1	201	25952	26148	+	no	1	0.45	0.0	122.3	1.9e-23	!	-
IMGVR_UViG_2667527602_000004|2667527602|2667546661|69641-74484_II_3715	IMGVR_UViG_2667527602_000004|2667527602|2667546661|69641-74484	-	group-II-D1D4-1	RF01998	cm	1	84	3715	3653	-	no	1	0.43	0.0	48.9	0.004	!	-
IMGVR_UViG_2667527602_000004|2667527602|2667546661|69641-74484_II_3924	IMGVR_UViG_2667527602_000004|2667527602|2667546661|69641-74484	-	group-II-D1D4-3	RF02001	cm	1	171	3924	3752	-	no	1	0.41	0.0	145.8	7.3e-28	!	-
IMGVR_UViG_2667527700_000003|2667527700|2667557456|190254-230144_II_38753	IMGVR_UViG_2667527700_000003|2667527700|2667557456|190254-230144	-	group-II-D1D4-6	RF02005	cm	1	225	38753	38528	-	no	1	0.56	0.0	186.6	6.7e-52	!	-
IMGVR_UViG_2667527700_000004|2667527700|2667557456|669153-721370_II_4454	IMGVR_UViG_2667527700_000004|2667527700|2667557456|669153-721370	-	group-II-D1D4-6	RF02005	cm	1	225	4454	4229	-	no	1	0.56	0.0	186.6	6.7e-52	!	-
IMGVR_UViG_2667527700_000008|2667527700|2667557456|5059544-5116120_II_4559	IMGVR_UViG_2667527700_000008|2667527700|2667557456|5059544-5116120	-	group-II-D1D4-6	RF02005	cm	1	225	4559	4334	-	no	1	0.56	0.0	186.6	6.7e-52	!	-
IMGVR_UViG_2667527707_000003|2667527707|2667557763|69482-78655_II_3778	IMGVR_UViG_2667527707_000003|2667527707|2667557763|69482-78655	-	group-II-D1D4-1	RF01998	cm	1	84	3778	3716	-	no	1	0.43	0.0	48.9	0.004	!	-
IMGVR_UViG_2667527737_000002|2667527737|2667560637|481346-546284_II_56918	IMGVR_UViG_2667527737_000002|2667527737|2667560637|481346-546284	-	group-II-D1D4-6	RF02005	cm	1	225	56918	57143	+	no	1	0.56	0.0	186.6	6.7e-52	!	-
IMGVR_UViG_2667527747_000001|2667527747|2667561318|119763-163956_II_31624	IMGVR_UViG_2667527747_000001|2667527747|2667561318|119763-163956	-	Intron_gpII	RF00029	cm	1	93	31624	31543	-	no	1	0.51	0.0	52.5	9.6e-05	!	-
IMGVR_UViG_2667527747_000001|2667527747|2667561318|119763-163956_II_33538	IMGVR_UViG_2667527747_000001|2667527747|2667561318|119763-163956	-	group-II-D1D4-4	RF02003	cm	1	138	33538	33362	-	no	1	0.46	0.0	98.4	7.1e-17	!	-
IMGVR_UViG_2667527759_000003|2667527759|2667562484|538566-590587_II_47569	IMGVR_UViG_2667527759_000003|2667527759|2667562484|538566-590587	-	group-II-D1D4-6	RF02005	cm	1	225	47569	47794	+	no	1	0.56	0.0	186.6	6.7e-52	!	-
IMGVR_UViG_2667527759_000004|2667527759|2667562485|128813-169480_II_1139	IMGVR_UViG_2667527759_000004|2667527759|2667562485|128813-169480	-	group-II-D1D4-6	RF02005	cm	1	225	1139	1364	+	no	1	0.56	0.0	186.6	6.7e-52	!	-
IMGVR_UViG_2667527810_000001|2667527810|2667571633|440610-458247_II_1139	IMGVR_UViG_2667527810_000001|2667527810|2667571633|440610-458247	-	group-II-D1D4-6	RF02005	cm	1	225	1139	1364	+	no	1	0.56	0.0	186.6	6.7e-52	!	-
IMGVR_UViG_2667527826_000004|2667527826|2667573585|257726-309747_II_47569	IMGVR_UViG_2667527826_000004|2667527826|2667573585|257726-309747	-	group-II-D1D4-6	RF02005	cm	1	225	47569	47794	+	no	1	0.56	0.0	186.6	6.7e-52	!	-
IMGVR_UViG_2667527826_000005|2667527826|2667573585|747563-788230_II_1139	IMGVR_UViG_2667527826_000005|2667527826|2667573585|747563-788230	-	group-II-D1D4-6	RF02005	cm	1	225	1139	1364	+	no	1	0.56	0.0	186.6	6.7e-52	!	-
IMGVR_UViG_2667527845_000004|2667527845|2667576549|207230-259251_II_47569	IMGVR_UViG_2667527845_000004|2667527845|2667576549|207230-259251	-	group-II-D1D4-6	RF02005	cm	1	225	47569	47794	+	no	1	0.56	0.0	186.6	6.7e-52	!	-
IMGVR_UViG_2667527845_000005|2667527845|2667576550|129099-169766_II_1139	IMGVR_UViG_2667527845_000005|2667527845|2667576550|129099-169766	-	group-II-D1D4-6	RF02005	cm	1	225	1139	1364	+	no	1	0.56	0.0	186.6	6.7e-52	!	-
IMGVR_UViG_2667527845_000006|2667527845|2667576551|386761-439836_II_48518	IMGVR_UViG_2667527845_000006|2667527845|2667576551|386761-439836	-	group-II-D1D4-6	RF02005	cm	1	225	48518	48743	+	no	1	0.56	0.0	186.6	6.7e-52	!	-
IMGVR_UViG_2667527861_000001|2667527861|2667579954|207270-259291_II_47569	IMGVR_UViG_2667527861_000001|2667527861|2667579954|207270-259291	-	group-II-D1D4-6	RF02005	cm	1	225	47569	47794	+	no	1	0.56	0.0	186.6	6.7e-52	!	-
IMGVR_UViG_2667527861_000002|2667527861|2667579954|697117-737784_II_1139	IMGVR_UViG_2667527861_000002|2667527861|2667579954|697117-737784	-	group-II-D1D4-6	RF02005	cm	1	225	1139	1364	+	no	1	0.56	0.0	186.6	6.7e-52	!	-
IMGVR_UViG_2667527936_000005|2667527936|2667591842|207337-259358_II_47569	IMGVR_UViG_2667527936_000005|2667527936|2667591842|207337-259358	-	group-II-D1D4-6	RF02005	cm	1	225	47569	47794	+	no	1	0.56	0.0	186.6	6.7e-52	!	-
IMGVR_UViG_2667527936_000006|2667527936|2667591842|697183-737850_II_1139	IMGVR_UViG_2667527936_000006|2667527936|2667591842|697183-737850	-	group-II-D1D4-6	RF02005	cm	1	225	1139	1364	+	no	1	0.56	0.0	186.6	6.7e-52	!	-
IMGVR_UViG_2667527952_000001|2667527952|2667594702|205998-259316_II_48866	IMGVR_UViG_2667527952_000001|2667527952|2667594702|205998-259316	-	group-II-D1D4-6	RF02005	cm	1	225	48866	49091	+	no	1	0.56	0.0	186.6	6.7e-52	!	-
IMGVR_UViG_2667527952_000002|2667527952|2667594703|128683-170550_II_1139	IMGVR_UViG_2667527952_000002|2667527952|2667594703|128683-170550	-	group-II-D1D4-6	RF02005	cm	1	225	1139	1364	+	no	1	0.56	0.0	186.6	6.7e-52	!	-
IMGVR_UViG_2667527957_000004|2667527957|2667596856|205913-259231_II_48866	IMGVR_UViG_2667527957_000004|2667527957|2667596856|205913-259231	-	group-II-D1D4-6	RF02005	cm	1	225	48866	49091	+	no	1	0.56	0.0	186.6	6.7e-52	!	-
IMGVR_UViG_2667527957_000005|2667527957|2667596857|1-39908_II_8357	IMGVR_UViG_2667527957_000005|2667527957|2667596857|1-39908	-	group-II-D1D4-6	RF02005	cm	1	225	8357	8582	+	no	1	0.56	0.0	186.6	6.7e-52	!	-
IMGVR_UViG_2667527967_000002|2667527967|2667597776|328788-371365_II_1139	IMGVR_UViG_2667527967_000002|2667527967|2667597776|328788-371365	-	group-II-D1D4-6	RF02005	cm	1	225	1139	1364	+	no	1	0.56	0.0	186.6	6.7e-52	!	-
IMGVR_UViG_2667527967_000002|2667527967|2667597776|328788-371365_II_11027	IMGVR_UViG_2667527967_000002|2667527967|2667597776|328788-371365	-	group-II-D1D4-6	RF02005	cm	1	225	11027	11252	+	no	1	0.56	0.0	186.6	6.7e-52	!	-
IMGVR_UViG_2667527980_000002|2667527980|2667598511|440597-468856_II_1139	IMGVR_UViG_2667527980_000002|2667527980|2667598511|440597-468856	-	group-II-D1D4-6	RF02005	cm	1	225	1139	1364	+	no	1	0.56	0.0	186.6	6.7e-52	!	-
IMGVR_UViG_2667527999_000002|2667527999|2667600454_II_89	IMGVR_UViG_2667527999_000002|2667527999|2667600454	-	group-II-D1D4-6	RF02005	cm	1	88	89	1	-	3'	3	0.57	0.0	71.1	4.4e-15	!	-
IMGVR_UViG_2667528025_000004|2667528025|2667603840|185094-220168_II_31552	IMGVR_UViG_2667528025_000004|2667528025|2667603840|185094-220168	-	group-II-D1D4-6	RF02005	cm	1	225	31552	31327	-	no	1	0.56	0.0	186.6	6.7e-52	!	-
IMGVR_UViG_2667528025_000005|2667528025|2667603841|1-7530_II_6392	IMGVR_UViG_2667528025_000005|2667528025|2667603841|1-7530	-	group-II-D1D4-6	RF02005	cm	1	225	6392	6167	-	no	1	0.56	0.0	186.6	6.7e-52	!	-
IMGVR_UViG_2667528029_000002|2667528029|2667604225|16990-39816_II_669	IMGVR_UViG_2667528029_000002|2667528029|2667604225|16990-39816	-	group-II-D1D4-5	RF02004	cm	1	201	669	468	-	no	1	0.39	0.0	175.9	3.4e-37	!	-
IMGVR_UViG_2667528034_000001|2667528034|2667604606|282973-337597_II_50172	IMGVR_UViG_2667528034_000001|2667528034|2667604606|282973-337597	-	group-II-D1D4-6	RF02005	cm	1	225	50172	50397	+	no	1	0.56	0.0	186.6	6.7e-52	!	-
IMGVR_UViG_2667528034_000002|2667528034|2667604606|775112-815779_II_1139	IMGVR_UViG_2667528034_000002|2667528034|2667604606|775112-815779	-	group-II-D1D4-6	RF02005	cm	1	225	1139	1364	+	no	1	0.56	0.0	186.6	6.7e-52	!	-
IMGVR_UViG_2667528062_000001|2667528062|2667607888|206109-259427_II_48866	IMGVR_UViG_2667528062_000001|2667528062|2667607888|206109-259427	-	group-II-D1D4-6	RF02005	cm	1	225	48866	49091	+	no	1	0.56	0.0	186.6	6.7e-52	!	-
IMGVR_UViG_2667528062_000002|2667528062|2667607888|697243-737910_II_1139	IMGVR_UViG_2667528062_000002|2667528062|2667607888|697243-737910	-	group-II-D1D4-6	RF02005	cm	1	225	1139	1364	+	no	1	0.56	0.0	186.6	6.7e-52	!	-
IMGVR_UViG_2667528086_000002|2667528086|2667610942|128982-168872_II_1139	IMGVR_UViG_2667528086_000002|2667528086|2667610942|128982-168872	-	group-II-D1D4-6	RF02005	cm	1	225	1139	1364	+	no	1	0.56	0.0	186.6	6.7e-52	!	-
IMGVR_UViG_2667528087_000001|2667528087|2667610969|440000-480667_II_1139	IMGVR_UViG_2667528087_000001|2667528087|2667610969|440000-480667	-	group-II-D1D4-6	RF02005	cm	1	225	1139	1364	+	no	1	0.56	0.0	186.6	6.7e-52	!	-
IMGVR_UViG_2667528104_000003|2667528104|2667612846|19298-79412_II_48185	IMGVR_UViG_2667528104_000003|2667528104|2667612846|19298-79412	-	Intron_gpII	RF00029	cm	1	93	48185	48271	+	no	1	0.56	0.0	56.6	9.8e-06	!	-
IMGVR_UViG_2667528154_000002|2667528154|2667618482|207107-260425_II_48866	IMGVR_UViG_2667528154_000002|2667528154|2667618482|207107-260425	-	group-II-D1D4-6	RF02005	cm	1	225	48866	49091	+	no	1	0.56	0.0	186.6	6.7e-52	!	-
IMGVR_UViG_2667528154_000003|2667528154|2667618482|698731-741578_II_1139	IMGVR_UViG_2667528154_000003|2667528154|2667618482|698731-741578	-	group-II-D1D4-6	RF02005	cm	1	225	1139	1364	+	no	1	0.56	0.0	186.6	6.7e-52	!	-
IMGVR_UViG_2667528154_000003|2667528154|2667618482|698731-741578_II_11027	IMGVR_UViG_2667528154_000003|2667528154|2667618482|698731-741578	-	group-II-D1D4-6	RF02005	cm	1	225	11027	11252	+	no	1	0.56	0.0	186.6	6.7e-52	!	-
IMGVR_UViG_2667528157_000004|2667528157|2667619144|206936-260254_II_48866	IMGVR_UViG_2667528157_000004|2667528157|2667619144|206936-260254	-	group-II-D1D4-6	RF02005	cm	1	225	48866	49091	+	no	1	0.56	0.0	186.6	6.7e-52	!	-
IMGVR_UViG_2667528157_000005|2667528157|2667619144|698375-739312_II_1139	IMGVR_UViG_2667528157_000005|2667528157|2667619144|698375-739312	-	group-II-D1D4-6	RF02005	cm	1	225	1139	1364	+	no	1	0.56	0.0	186.6	6.7e-52	!	-
IMGVR_UViG_2671180122_000008|2671180122|2671192855|3646963-3702362_II_45449	IMGVR_UViG_2671180122_000008|2671180122|2671192855|3646963-3702362	-	group-II-D1D4-3	RF02001	cm	1	171	45449	45277	-	no	1	0.42	0.2	123.7	1.9e-22	!	-
IMGVR_UViG_2671180266_000006|2671180266|2671206004|2158235-2202933_II_24282	IMGVR_UViG_2671180266_000006|2671180266|2671206004|2158235-2202933	-	group-II-D1D4-4	RF02003	cm	1	138	24282	24419	+	no	1	0.51	0.0	113.6	1.1e-20	!	-
IMGVR_UViG_2671180266_000006|2671180266|2671206004|2158235-2202933_II_24291	IMGVR_UViG_2671180266_000006|2671180266|2671206004|2158235-2202933	-	group-II-D1D4-6	RF02005	cm	1	225	24291	24547	+	no	1	0.54	0.0	106.5	2.2e-26	!	-
IMGVR_UViG_2671180351_000003|2671180351|2671216309|256295-269463_II_4454	IMGVR_UViG_2671180351_000003|2671180351|2671216309|256295-269463	-	group-II-D1D4-6	RF02005	cm	1	225	4454	4229	-	no	1	0.56	0.0	186.6	6.7e-52	!	-
IMGVR_UViG_2671180351_000004|2671180351|2671216311|179-40496_II_8767	IMGVR_UViG_2671180351_000004|2671180351|2671216311|179-40496	-	group-II-D1D4-6	RF02005	cm	1	225	8767	8992	+	no	1	0.56	0.0	186.6	6.7e-52	!	-
IMGVR_UViG_2671180370_000005|2671180370|2671218046|1-35590_II_31137	IMGVR_UViG_2671180370_000005|2671180370|2671218046|1-35590	-	group-II-D1D4-6	RF02005	cm	1	225	31137	31362	+	no	1	0.56	0.0	186.6	6.7e-52	!	-
IMGVR_UViG_2671180370_000006|2671180370|2671218046|473896-514563_II_1139	IMGVR_UViG_2671180370_000006|2671180370|2671218046|473896-514563	-	group-II-D1D4-6	RF02005	cm	1	225	1139	1364	+	no	1	0.56	0.0	186.6	6.7e-52	!	-
IMGVR_UViG_2671180403_000001|2671180403|2671222935_II_323	IMGVR_UViG_2671180403_000001|2671180403|2671222935	-	Intron_gpII	RF00029	cm	1	93	323	407	+	no	1	0.47	0.0	47.6	0.0015	!	-
IMGVR_UViG_2671180403_000007|2671180403|2671222984_II_3603	IMGVR_UViG_2671180403_000007|2671180403|2671222984	-	group-II-D1D4-5	RF02004	cm	1	201	3603	3799	+	no	1	0.45	0.0	122.3	1.9e-23	!	-
IMGVR_UViG_2671180464_000002|2671180464|2671232356|344563-401693_II_10856	IMGVR_UViG_2671180464_000002|2671180464|2671232356|344563-401693	-	Intron_gpII	RF00029	cm	1	93	10856	10770	-	no	1	0.55	0.0	63.6	1.8e-07	!	-
IMGVR_UViG_2671180465_000004|2671180465|2671232370|443423-484867_II_1139	IMGVR_UViG_2671180465_000004|2671180465|2671232370|443423-484867	-	group-II-D1D4-6	RF02005	cm	1	225	1139	1364	+	no	1	0.56	0.0	186.6	6.7e-52	!	-
IMGVR_UViG_2671180468_000006|2671180468|2671232706|206325-263244_II_52467	IMGVR_UViG_2671180468_000006|2671180468|2671232706|206325-263244	-	group-II-D1D4-6	RF02005	cm	1	225	52467	52692	+	no	1	0.56	0.0	186.6	6.7e-52	!	-
IMGVR_UViG_2671180468_000007|2671180468|2671232706|700951-741618_II_1139	IMGVR_UViG_2671180468_000007|2671180468|2671232706|700951-741618	-	group-II-D1D4-6	RF02005	cm	1	225	1139	1364	+	no	1	0.56	0.0	186.6	6.7e-52	!	-
IMGVR_UViG_2671180483_000001|2671180483|2671233986_II_16042	IMGVR_UViG_2671180483_000001|2671180483|2671233986	-	Intron_gpII	RF00029	cm	1	93	16042	15958	-	no	1	0.47	0.0	47.6	0.0015	!	-
IMGVR_UViG_2671180483_000005|2671180483|2671233943_II_25951	IMGVR_UViG_2671180483_000005|2671180483|2671233943	-	group-II-D1D4-5	RF02004	cm	1	201	25951	26147	+	no	1	0.45	0.0	122.3	1.9e-23	!	-
IMGVR_UViG_2671180503_000005|2671180503|2671237126|139866-191144_II_45195	IMGVR_UViG_2671180503_000005|2671180503|2671237126|139866-191144	-	group-II-D1D4-6	RF02005	cm	1	225	45195	45420	+	no	1	0.55	0.0	184.5	3.1e-51	!	-
IMGVR_UViG_2671180539_000001|2671180539|2671243324_II_18747	IMGVR_UViG_2671180539_000001|2671180539|2671243324	-	Intron_gpII	RF00029	cm	1	93	18747	18663	-	no	1	0.47	0.0	47.6	0.0015	!	-
IMGVR_UViG_2671180541_000001|2671180541|2671243377_II_5362	IMGVR_UViG_2671180541_000001|2671180541|2671243377	-	Intron_gpII	RF00029	cm	1	93	5362	5448	+	no	1	0.60	0.0	61.2	7.1e-07	!	-
IMGVR_UViG_2671180546_000002|2671180546|2671243780|1-59181_II_55100	IMGVR_UViG_2671180546_000002|2671180546|2671243780|1-59181	-	Intron_gpII	RF00029	cm	1	93	55100	55016	-	no	1	0.47	0.0	53.9	4.4e-05	!	-
IMGVR_UViG_2671180546_000002|2671180546|2671243780|1-59181_II_57700	IMGVR_UViG_2671180546_000002|2671180546|2671243780|1-59181	-	group-II-D1D4-5	RF02004	cm	1	201	57700	57494	-	no	1	0.45	0.0	181.2	1.6e-38	!	-
IMGVR_UViG_2671180558_000003|2671180558|2671245678|69926-105111_II_33485	IMGVR_UViG_2671180558_000003|2671180558|2671245678|69926-105111	-	Intron_gpII	RF00029	cm	1	93	33485	33409	-	no	1	0.62	0.0	55.5	1.8e-05	!	-
IMGVR_UViG_2671180565_000004|2671180565|2671246590_II_208	IMGVR_UViG_2671180565_000004|2671180565|2671246590	-	group-II-D1D4-6	RF02005	cm	1	207	208	1	-	3'	3	0.54	0.0	154.5	1.1e-41	!	-
IMGVR_UViG_2671180565_000009|2671180565|2671246527|171708-210987_II_38753	IMGVR_UViG_2671180565_000009|2671180565|2671246527|171708-210987	-	group-II-D1D4-6	RF02005	cm	1	225	38753	38528	-	no	1	0.56	0.0	186.6	6.7e-52	!	-
IMGVR_UViG_2671180668_000005|2671180668|2671260518|3-22508_II_9250	IMGVR_UViG_2671180668_000005|2671180668|2671260518|3-22508	-	Intron_gpII	RF00029	cm	1	93	9250	9168	-	no	1	0.47	0.0	52.4	0.0001	!	-
IMGVR_UViG_2671180668_000005|2671180668|2671260518|3-22508_II_11180	IMGVR_UViG_2671180668_000005|2671180668|2671260518|3-22508	-	group-II-D1D4-4	RF02003	cm	1	138	11180	10999	-	no	1	0.46	0.0	80.9	1.7e-12	!	-
IMGVR_UViG_2671180668_000006|2671180668|2671260525|83235-132286_II_16152	IMGVR_UViG_2671180668_000006|2671180668|2671260525|83235-132286	-	Intron_gpII	RF00029	cm	1	93	16152	16039	-	no	1	0.46	0.0	54.6	3.1e-05	!	-
IMGVR_UViG_2671180668_000006|2671180668|2671260525|83235-132286_II_18621	IMGVR_UViG_2671180668_000006|2671180668|2671260525|83235-132286	-	group-II-D1D4-5	RF02004	cm	1	201	18621	18438	-	no	1	0.40	0.0	118.8	1.5e-22	!	-
IMGVR_UViG_2671180797_000007|2671180797|2671278141|18450-35464_II_16721	IMGVR_UViG_2671180797_000007|2671180797|2671278141|18450-35464	-	group-II-D1D4-6	RF02005	cm	1	225	16721	16946	+	no	1	0.56	0.0	186.6	6.7e-52	!	-
IMGVR_UViG_2671180861_000005|2671180861|2671287711_II_194	IMGVR_UViG_2671180861_000005|2671180861|2671287711	-	group-II-D1D4-6	RF02005	cm	1	193	194	1	-	3'	3	0.53	0.0	141.5	1.6e-37	!	-
IMGVR_UViG_2671180875_000002|2671180875|2671289035|16998-39824_II_669	IMGVR_UViG_2671180875_000002|2671180875|2671289035|16998-39824	-	group-II-D1D4-5	RF02004	cm	1	201	669	468	-	no	1	0.39	0.0	175.9	3.4e-37	!	-
IMGVR_UViG_2671180905_000003|2671180905|2671291020|73443-78241_II_3715	IMGVR_UViG_2671180905_000003|2671180905|2671291020|73443-78241	-	group-II-D1D4-1	RF01998	cm	1	84	3715	3653	-	no	1	0.43	0.0	48.9	0.004	!	-
IMGVR_UViG_2671180905_000003|2671180905|2671291020|73443-78241_II_3924	IMGVR_UViG_2671180905_000003|2671180905|2671291020|73443-78241	-	group-II-D1D4-3	RF02001	cm	1	171	3924	3752	-	no	1	0.40	0.0	146.5	5.1e-28	!	-
IMGVR_UViG_2671180977_000001|2671180977|2671300912_II_456	IMGVR_UViG_2671180977_000001|2671180977|2671300912	-	group-II-D1D4-6	RF02005	cm	1	225	456	231	-	no	1	0.56	0.0	186.6	6.7e-52	!	-
IMGVR_UViG_2671180994_000004|2671180994|2671302941|205973-259291_II_48866	IMGVR_UViG_2671180994_000004|2671180994|2671302941|205973-259291	-	group-II-D1D4-6	RF02005	cm	1	225	48866	49091	+	no	1	0.56	0.0	186.6	6.7e-52	!	-
IMGVR_UViG_2671180994_000005|2671180994|2671302941|696621-738065_II_1139	IMGVR_UViG_2671180994_000005|2671180994|2671302941|696621-738065	-	group-II-D1D4-6	RF02005	cm	1	225	1139	1364	+	no	1	0.56	0.0	186.6	6.7e-52	!	-
IMGVR_UViG_2671181002_000004|2671181002|2671303405|205933-259251_II_48866	IMGVR_UViG_2671181002_000004|2671181002|2671303405|205933-259251	-	group-II-D1D4-6	RF02005	cm	1	225	48866	49091	+	no	1	0.56	0.0	186.6	6.7e-52	!	-
IMGVR_UViG_2671181002_000005|2671181002|2671303405|697067-737734_II_1139	IMGVR_UViG_2671181002_000005|2671181002|2671303405|697067-737734	-	group-II-D1D4-6	RF02005	cm	1	225	1139	1364	+	no	1	0.56	0.0	186.6	6.7e-52	!	-
IMGVR_UViG_2671181010_000001|2671181010|2671304416|543493-592699_II_44599	IMGVR_UViG_2671181010_000001|2671181010|2671304416|543493-592699	-	group-II-D1D4-6	RF02005	cm	1	225	44599	44824	+	no	1	0.56	0.0	186.6	6.7e-52	!	-
IMGVR_UViG_2671181058_000002|2671181058|2671311819_II_147762	IMGVR_UViG_2671181058_000002|2671181058|2671311819	-	Intron_gpII	RF00029	cm	1	93	147762	147678	-	no	1	0.47	0.0	47.6	0.0015	!	-
IMGVR_UViG_2671181080_000005|2671181080|2671313887|439737-480404_II_1139	IMGVR_UViG_2671181080_000005|2671181080|2671313887|439737-480404	-	group-II-D1D4-6	RF02005	cm	1	225	1139	1364	+	no	1	0.56	0.0	186.6	6.7e-52	!	-
IMGVR_UViG_2671181101_000009|2671181101|2671317198|109006-114333_II_5106	IMGVR_UViG_2671181101_000009|2671181101|2671317198|109006-114333	-	group-II-D1D4-6	RF02005	cm	1	222	5106	5328	+	3'	3	0.56	0.0	173.4	1e-47	!	-
IMGVR_UViG_2671181112_000004|2671181112|2671318813|206325-259643_II_48866	IMGVR_UViG_2671181112_000004|2671181112|2671318813|206325-259643	-	group-II-D1D4-6	RF02005	cm	1	225	48866	49091	+	no	1	0.56	0.0	186.6	6.7e-52	!	-
IMGVR_UViG_2671181112_000005|2671181112|2671318813|697461-738905_II_1139	IMGVR_UViG_2671181112_000005|2671181112|2671318813|697461-738905	-	group-II-D1D4-6	RF02005	cm	1	225	1139	1364	+	no	1	0.56	0.0	186.6	6.7e-52	!	-
IMGVR_UViG_2671181120_000002|2671181120|2671319634_II_20922	IMGVR_UViG_2671181120_000002|2671181120|2671319634	-	group-II-D1D4-6	RF02005	cm	1	225	20922	21147	+	no	1	0.56	0.0	186.4	7.9e-52	!	-
IMGVR_UViG_2671181120_000013|2671181120|2671319681|45704-51096_II_5106	IMGVR_UViG_2671181120_000013|2671181120|2671319681|45704-51096	-	group-II-D1D4-6	RF02005	cm	1	225	5106	5331	+	no	1	0.56	0.0	186.6	6.7e-52	!	-
IMGVR_UViG_2675902956_000002|2675902956|2675908514|1122593-1175051_II_16636	IMGVR_UViG_2675902956_000002|2675902956|2675908514|1122593-1175051	-	Intron_gpII	RF00029	cm	1	93	16636	16565	-	no	1	0.62	0.0	44.6	0.0086	!	-
IMGVR_UViG_2675902956_000002|2675902956|2675908514|1122593-1175051_II_18152	IMGVR_UViG_2675902956_000002|2675902956|2675908514|1122593-1175051	-	group-II-D1D4-1	RF01998	cm	1	84	18152	18068	-	no	1	0.64	0.0	52.5	0.00059	!	-
IMGVR_UViG_2675902956_000002|2675902956|2675908514|1122593-1175051_II_18358	IMGVR_UViG_2675902956_000002|2675902956|2675908514|1122593-1175051	-	group-II-D1D4-3	RF02001	cm	1	171	18358	18188	-	no	1	0.60	1.0	142.2	5.7e-27	!	-
IMGVR_UViG_2675903043_000002|2675903043|2675922502|3-99348_II_34130	IMGVR_UViG_2675903043_000002|2675903043|2675922502|3-99348	-	group-II-D1D4-7	RF02012	cm	1	148	34130	34282	+	no	1	0.52	0.0	113.6	2.3e-18	!	-
IMGVR_UViG_2675903390_000003|2675903390|2675970202|11272-66413_II_47061	IMGVR_UViG_2675903390_000003|2675903390|2675970202|11272-66413	-	group-II-D1D4-6	RF02005	cm	1	225	47061	47286	+	no	1	0.55	0.0	184.2	3.8e-51	!	-
IMGVR_UViG_2675903417_000003|2675903417|2675972175_II_37	IMGVR_UViG_2675903417_000003|2675903417|2675972175	-	Intron_gpII	RF00029	cm	1	93	37	123	+	no	1	0.61	0.0	60.8	9.1e-07	!	-
IMGVR_UViG_2675903432_000005|2675903432|2675973622|159-40619_II_22415	IMGVR_UViG_2675903432_000005|2675903432|2675973622|159-40619	-	group-II-D1D4-5	RF02004	cm	1	201	22415	22610	+	no	1	0.51	0.0	124.7	4.6e-24	!	-
IMGVR_UViG_2675903432_000005|2675903432|2675973622|159-40619_II_25049	IMGVR_UViG_2675903432_000005|2675903432|2675973622|159-40619	-	Intron_gpII	RF00029	cm	1	93	25049	25133	+	no	1	0.47	0.0	51.5	0.00018	!	-
IMGVR_UViG_2675903529_000003|2675903529|2675985711|251449-310027_II_10855	IMGVR_UViG_2675903529_000003|2675903529|2675985711|251449-310027	-	Intron_gpII	RF00029	cm	1	93	10855	10769	-	no	1	0.55	0.0	63.6	1.8e-07	!	-
IMGVR_UViG_2675903533_000009|2675903533|2675986234_II_8207	IMGVR_UViG_2675903533_000009|2675903533|2675986234	-	Intron_gpII	RF00029	cm	1	93	8207	8303	+	no	1	0.58	0.0	54.2	3.8e-05	!	-
IMGVR_UViG_2675903571_000001|2675903571|2675989923_II_25136	IMGVR_UViG_2675903571_000001|2675903571|2675989923	-	group-II-D1D4-6	RF02005	cm	1	69	25136	25205	+	3'	3	0.56	0.0	43.4	2.9e-06	!	-
IMGVR_UViG_2675903571_000002|2675903571|2675989933_II_71	IMGVR_UViG_2675903571_000002|2675903571|2675989933	-	group-II-D1D4-6	RF02005	cm	1	70	71	1	-	3'	3	0.55	0.0	45.0	9.3e-07	!	-
IMGVR_UViG_2675903599_000007|2675903599|2675993790|1-72267_II_33515	IMGVR_UViG_2675903599_000007|2675903599|2675993790|1-72267	-	group-II-D1D4-6	RF02005	cm	1	225	33515	33740	+	no	1	0.56	0.0	186.6	6.7e-52	!	-
IMGVR_UViG_2675903618_000003|2675903618|2675995955|111-4909_II_876	IMGVR_UViG_2675903618_000003|2675903618|2675995955|111-4909	-	group-II-D1D4-3	RF02001	cm	1	171	876	1048	+	no	1	0.41	0.0	145.8	7.3e-28	!	-
IMGVR_UViG_2675903618_000003|2675903618|2675995955|111-4909_II_1085	IMGVR_UViG_2675903618_000003|2675903618|2675995955|111-4909	-	group-II-D1D4-1	RF01998	cm	1	84	1085	1147	+	no	1	0.43	0.0	48.9	0.004	!	-
IMGVR_UViG_2675903620_000003|2675903620|2675996073|3-29797_II_579	IMGVR_UViG_2675903620_000003|2675903620|2675996073|3-29797	-	group-II-D1D4-6	RF02005	cm	1	225	579	354	-	no	1	0.56	0.0	187.0	5.2e-52	!	-
IMGVR_UViG_2675903633_000005|2675903633|2675997101|3054358-3087347_II_4492	IMGVR_UViG_2675903633_000005|2675903633|2675997101|3054358-3087347	-	group-II-D1D4-6	RF02005	cm	1	225	4492	4381	-	no	1	0.57	0.0	72.1	2e-15	!	-
IMGVR_UViG_2681812986_000002|2681812986|2681834807|2-12119_II_8703	IMGVR_UViG_2681812986_000002|2681812986|2681834807|2-12119	-	group-II-D1D4-3	RF02001	cm	1	171	8703	8874	+	no	1	0.51	0.0	129.4	7.6e-24	!	-
IMGVR_UViG_2681812986_000002|2681812986|2681834807|2-12119_II_8916	IMGVR_UViG_2681812986_000002|2681812986|2681834807|2-12119	-	group-II-D1D4-1	RF01998	cm	1	84	8916	9002	+	no	1	0.57	0.0	68.0	1.7e-07	!	-
IMGVR_UViG_2681813142_000002|2681813142|2681858212|206016-257451_II_46972	IMGVR_UViG_2681813142_000002|2681813142|2681858212|206016-257451	-	group-II-D1D4-6	RF02005	cm	1	225	46972	47197	+	no	1	0.56	0.0	186.6	6.7e-52	!	-
IMGVR_UViG_2681813142_000003|2681813142|2681858212|686373-728173_II_1139	IMGVR_UViG_2681813142_000003|2681813142|2681858212|686373-728173	-	group-II-D1D4-6	RF02005	cm	1	225	1139	1364	+	no	1	0.56	0.0	186.6	6.7e-52	!	-
IMGVR_UViG_2681813142_000003|2681813142|2681858212|686373-728173_II_10250	IMGVR_UViG_2681813142_000003|2681813142|2681858212|686373-728173	-	group-II-D1D4-6	RF02005	cm	1	225	10250	10475	+	no	1	0.56	0.0	186.6	6.7e-52	!	-
IMGVR_UViG_2681813142_000004|2681813142|2681858213|247296-287273_II_35420	IMGVR_UViG_2681813142_000004|2681813142|2681858213|247296-287273	-	group-II-D1D4-6	RF02005	cm	1	225	35420	35645	+	no	1	0.56	0.0	186.6	6.7e-52	!	-
IMGVR_UViG_2681813147_000001|2681813147|2681858438_II_57	IMGVR_UViG_2681813147_000001|2681813147|2681858438	-	group-II-D1D4-6	RF02005	cm	1	56	57	1	-	3'	3	0.56	0.0	32.6	0.0084	!	-
IMGVR_UViG_2681813147_000002|2681813147|2681858385|67560-123198_II_12769	IMGVR_UViG_2681813147_000002|2681813147|2681858385|67560-123198	-	group-II-D1D4-6	RF02005	cm	1	225	12769	12994	+	no	1	0.56	0.0	186.6	6.7e-52	!	-
IMGVR_UViG_2681813149_000001|2681813149|2681858463|207270-259291_II_47569	IMGVR_UViG_2681813149_000001|2681813149|2681858463|207270-259291	-	group-II-D1D4-6	RF02005	cm	1	225	47569	47794	+	no	1	0.56	0.0	186.6	6.7e-52	!	-
IMGVR_UViG_2681813149_000002|2681813149|2681858463|697109-737776_II_1139	IMGVR_UViG_2681813149_000002|2681813149|2681858463|697109-737776	-	group-II-D1D4-6	RF02005	cm	1	225	1139	1364	+	no	1	0.56	0.0	186.6	6.7e-52	!	-
IMGVR_UViG_2681813150_000001|2681813150|2681858482|207295-259316_II_47569	IMGVR_UViG_2681813150_000001|2681813150|2681858482|207295-259316	-	group-II-D1D4-6	RF02005	cm	1	225	47569	47794	+	no	1	0.56	0.0	186.6	6.7e-52	!	-
IMGVR_UViG_2681813150_000002|2681813150|2681858482|696855-740632_II_1139	IMGVR_UViG_2681813150_000002|2681813150|2681858482|696855-740632	-	group-II-D1D4-6	RF02005	cm	1	225	1139	1364	+	no	1	0.56	0.0	186.6	6.7e-52	!	-
IMGVR_UViG_2681813150_000002|2681813150|2681858482|696855-740632_II_11027	IMGVR_UViG_2681813150_000002|2681813150|2681858482|696855-740632	-	group-II-D1D4-6	RF02005	cm	1	225	11027	11252	+	no	1	0.56	0.0	186.6	6.7e-52	!	-
IMGVR_UViG_2681813151_000004|2681813151|2681858525|207295-259316_II_47569	IMGVR_UViG_2681813151_000004|2681813151|2681858525|207295-259316	-	group-II-D1D4-6	RF02005	cm	1	225	47569	47794	+	no	1	0.56	0.0	186.6	6.7e-52	!	-
IMGVR_UViG_2681813151_000005|2681813151|2681858526|129219-169886_II_1139	IMGVR_UViG_2681813151_000005|2681813151|2681858526|129219-169886	-	group-II-D1D4-6	RF02005	cm	1	225	1139	1364	+	no	1	0.56	0.0	186.6	6.7e-52	!	-
IMGVR_UViG_2681813152_000002|2681813152|2681858534|325621-343382_II_15447	IMGVR_UViG_2681813152_000002|2681813152|2681858534|325621-343382	-	group-II-D1D4-6	RF02005	cm	1	225	15447	15672	+	no	1	0.56	0.0	186.6	6.7e-52	!	-
IMGVR_UViG_2681813152_000003|2681813152|2681858541|224207-265160_II_5274	IMGVR_UViG_2681813152_000003|2681813152|2681858541|224207-265160	-	group-II-D1D4-6	RF02005	cm	1	225	5274	5049	-	no	1	0.56	0.0	186.6	6.7e-52	!	-
IMGVR_UViG_2681813255_000002|2681813255|2681874761_II_20997	IMGVR_UViG_2681813255_000002|2681813255|2681874761	-	group-II-D1D4-6	RF02005	cm	1	225	20997	21222	+	no	1	0.56	0.0	186.6	6.7e-52	!	-
IMGVR_UViG_2681813255_000013|2681813255|2681874769|2-14053_II_405	IMGVR_UViG_2681813255_000013|2681813255|2681874769|2-14053	-	group-II-D1D4-6	RF02005	cm	1	225	405	180	-	no	1	0.56	0.0	186.6	6.7e-52	!	-
IMGVR_UViG_2681813255_000014|2681813255|2681874770|1-5100_II_181	IMGVR_UViG_2681813255_000014|2681813255|2681874770|1-5100	-	group-II-D1D4-6	RF02005	cm	1	180	181	1	-	3'	3	0.53	0.0	130.6	4.7e-34	!	-
IMGVR_UViG_2681813257_000001|2681813257|2681875502_II_21048	IMGVR_UViG_2681813257_000001|2681813257|2681875502	-	group-II-D1D4-6	RF02005	cm	1	225	21048	21273	+	no	1	0.56	0.0	186.6	6.7e-52	!	-
IMGVR_UViG_2681813257_000016|2681813257|2681875475|2-15406_II_223	IMGVR_UViG_2681813257_000016|2681813257|2681875475|2-15406	-	group-II-D1D4-6	RF02005	cm	1	222	223	1	-	3'	3	0.55	0.0	176.7	9.9e-49	!	-
IMGVR_UViG_2681813309_000010|2681813309|2681884006|131192-170471_II_38753	IMGVR_UViG_2681813309_000010|2681813309|2681884006|131192-170471	-	group-II-D1D4-6	RF02005	cm	1	225	38753	38528	-	no	1	0.56	0.0	186.6	6.7e-52	!	-
IMGVR_UViG_2681813310_000010|2681813310|2681884147|279985-327943_II_47767	IMGVR_UViG_2681813310_000010|2681813310|2681884147|279985-327943	-	group-II-D1D4-6	RF02005	cm	1	192	47767	47959	+	3'	3	0.53	0.0	139.5	6.8e-37	!	-
IMGVR_UViG_2681813321_000031|2681813321|2681885459|154-27213_II_23627	IMGVR_UViG_2681813321_000031|2681813321|2681885459|154-27213	-	Intron_gpII	RF00029	cm	1	93	23627	23713	+	no	1	0.61	0.0	60.8	9.1e-07	!	-
IMGVR_UViG_2681813321_000031|2681813321|2681885459|154-27213_II_26495	IMGVR_UViG_2681813321_000031|2681813321|2681885459|154-27213	-	Intron_gpII	RF00029	cm	1	93	26495	26581	+	no	1	0.61	0.0	60.8	9.1e-07	!	-
IMGVR_UViG_2681813322_000003|2681813322|2681885678|237647-295650_II_10239	IMGVR_UViG_2681813322_000003|2681813322|2681885678|237647-295650	-	Intron_gpII	RF00029	cm	1	93	10239	10153	-	no	1	0.55	0.0	63.6	1.8e-07	!	-
IMGVR_UViG_2684622689_000002|2684622689|2684639760|232956-237754_II_3715	IMGVR_UViG_2684622689_000002|2684622689|2684639760|232956-237754	-	group-II-D1D4-1	RF01998	cm	1	84	3715	3653	-	no	1	0.43	0.0	48.9	0.004	!	-
IMGVR_UViG_2684622689_000002|2684622689|2684639760|232956-237754_II_3924	IMGVR_UViG_2684622689_000002|2684622689|2684639760|232956-237754	-	group-II-D1D4-3	RF02001	cm	1	171	3924	3752	-	no	1	0.40	0.0	146.5	5.1e-28	!	-
IMGVR_UViG_2684623010_000001|2684623010|2684690192_II_464	IMGVR_UViG_2684623010_000001|2684623010|2684690192	-	Intron_gpII	RF00029	cm	1	93	464	540	+	no	1	0.45	0.0	45.6	0.0049	!	-
IMGVR_UViG_2684623011_000002|2684623011|2684690302_II_123	IMGVR_UViG_2684623011_000002|2684623011|2684690302	-	group-II-D1D4-3	RF02001	cm	1	122	123	1	-	3'	3	0.43	0.0	89.2	5.7e-14	!	-
IMGVR_UViG_2684623011_000002|2684623011|2684690302_II_20933	IMGVR_UViG_2684623011_000002|2684623011|2684690302	-	group-II-D1D4-3	RF02001	cm	1	171	20933	21107	+	no	1	0.41	0.0	133.0	1e-24	!	-
IMGVR_UViG_2684623026_000004|2684623026|2684692250|4620971-4737465_II_79363	IMGVR_UViG_2684623026_000004|2684623026|2684692250|4620971-4737465	-	Intron_gpII	RF00029	cm	1	93	79363	79279	-	no	1	0.45	0.0	53.5	5.6e-05	!	-
IMGVR_UViG_2684623026_000004|2684623026|2684692250|4620971-4737465_II_84079	IMGVR_UViG_2684623026_000004|2684623026|2684692250|4620971-4737465	-	group-II-D1D4-5	RF02004	cm	1	201	84079	83870	-	no	1	0.39	0.3	169.1	1.9e-35	!	-
IMGVR_UViG_2684623073_000001|2684623073|2684693126|4352918-4402208_II_41371	IMGVR_UViG_2684623073_000001|2684623073|2684693126|4352918-4402208	-	group-II-D1D4-7	RF02012	cm	1	148	41371	41482	+	no	1	0.60	0.0	80.6	9.2e-11	!	-
IMGVR_UViG_2684623073_000001|2684623073|2684693126|4352918-4402208_II_43370	IMGVR_UViG_2684623073_000001|2684623073|2684693126|4352918-4402208	-	Intron_gpII	RF00029	cm	1	93	43370	43446	+	no	1	0.62	0.0	53.1	7e-05	!	-
IMGVR_UViG_2684623082_000003|2684623082|2684693137|1954376-2001741_II_44515	IMGVR_UViG_2684623082_000003|2684623082|2684693137|1954376-2001741	-	group-II-D1D4-6	RF02005	cm	1	225	44515	44740	+	no	1	0.56	0.0	186.6	6.7e-52	!	-
IMGVR_UViG_2684623151_000005|2684623151|2684693257|45-160806_II_76440	IMGVR_UViG_2684623151_000005|2684623151|2684693257|45-160806	-	Intron_gpII	RF00029	cm	1	93	76440	76356	-	no	1	0.42	0.0	58.3	3.7e-06	!	-
IMGVR_UViG_2684623151_000005|2684623151|2684693257|45-160806_II_77041	IMGVR_UViG_2684623151_000005|2684623151|2684693257|45-160806	-	group-II-D1D4-5	RF02004	cm	1	201	77041	76849	-	no	1	0.37	0.4	141.3	2.5e-28	!	-
IMGVR_UViG_2684623202_000004|2684623202|2684693341|3939735-3991952_II_4454	IMGVR_UViG_2684623202_000004|2684623202|2684693341|3939735-3991952	-	group-II-D1D4-6	RF02005	cm	1	225	4454	4229	-	no	1	0.56	0.0	186.6	6.7e-52	!	-
IMGVR_UViG_2687453105_000009|2687453105|2687453484|4661463-4696204_II_1528	IMGVR_UViG_2687453105_000009|2687453105|2687453484|4661463-4696204	-	Intron_gpII	RF00029	cm	1	93	1528	1614	+	no	1	0.61	0.0	60.8	9.1e-07	!	-
IMGVR_UViG_2687453139_000004|2687453139|2687453545|1965187-2007146_II_39499	IMGVR_UViG_2687453139_000004|2687453139|2687453545|1965187-2007146	-	group-II-D1D4-6	RF02005	cm	1	225	39499	39724	+	no	1	0.55	0.0	184.2	3.8e-51	!	-
IMGVR_UViG_2687453139_000005|2687453139|2687453545|3153743-3209672_II_5165	IMGVR_UViG_2687453139_000005|2687453139|2687453545|3153743-3209672	-	group-II-D1D4-6	RF02005	cm	1	225	5165	4940	-	no	1	0.56	0.0	187.2	4.3e-52	!	-
IMGVR_UViG_2687453178_000004|2687453178|2687453598|2157365-2223917_II_31233	IMGVR_UViG_2687453178_000004|2687453178|2687453598|2157365-2223917	-	group-II-D1D4-7	RF02012	cm	1	148	31233	31098	-	no	1	0.49	0.0	72.8	5.8e-09	!	-
IMGVR_UViG_2687453217_000004|2687453217|2687453667|2110321-2156514_II_25777	IMGVR_UViG_2687453217_000004|2687453217|2687453667|2110321-2156514	-	group-II-D1D4-4	RF02003	cm	1	138	25777	25914	+	no	1	0.51	0.0	113.6	1.1e-20	!	-
IMGVR_UViG_2687453217_000004|2687453217|2687453667|2110321-2156514_II_25786	IMGVR_UViG_2687453217_000004|2687453217|2687453667|2110321-2156514	-	group-II-D1D4-6	RF02005	cm	1	225	25786	26042	+	no	1	0.54	0.0	106.5	2.2e-26	!	-
IMGVR_UViG_2687453270_000004|2687453270|2687453761|3484194-3524354_II_39023	IMGVR_UViG_2687453270_000004|2687453270|2687453761|3484194-3524354	-	group-II-D1D4-6	RF02005	cm	1	225	39023	38798	-	no	1	0.56	0.0	186.6	6.7e-52	!	-
IMGVR_UViG_2687453270_000005|2687453270|2687453761|3960873-4013090_II_4454	IMGVR_UViG_2687453270_000005|2687453270|2687453761|3960873-4013090	-	group-II-D1D4-6	RF02005	cm	1	225	4454	4229	-	no	1	0.56	0.0	186.6	6.7e-52	!	-
IMGVR_UViG_2687453280_000001|2687453280|2687453777|1420450-1467584_II_42717	IMGVR_UViG_2687453280_000001|2687453280|2687453777|1420450-1467584	-	group-II-D1D4-1	RF01998	cm	1	84	42717	42625	-	no	1	0.44	0.0	53.8	0.0003	!	-
IMGVR_UViG_2687453280_000001|2687453280|2687453777|1420450-1467584_II_42924	IMGVR_UViG_2687453280_000001|2687453280|2687453777|1420450-1467584	-	group-II-D1D4-3	RF02001	cm	1	171	42924	42750	-	no	1	0.44	0.1	152.4	1.7e-29	!	-
IMGVR_UViG_2687453284_000002|2687453284|2687453782|1368791-1434489_II_40504	IMGVR_UViG_2687453284_000002|2687453284|2687453782|1368791-1434489	-	group-II-D1D4-4	RF02003	cm	1	138	40504	40642	+	no	1	0.60	0.0	103.2	4.3e-18	!	-
IMGVR_UViG_2687453284_000002|2687453284|2687453782|1368791-1434489_II_40513	IMGVR_UViG_2687453284_000002|2687453284|2687453782|1368791-1434489	-	group-II-D1D4-6	RF02005	cm	1	225	40513	40769	+	no	1	0.62	1.3	55.8	3.3e-10	!	-
IMGVR_UViG_2687453327_000003|2687453327|2687453860|3050939-3106870_II_5165	IMGVR_UViG_2687453327_000003|2687453327|2687453860|3050939-3106870	-	group-II-D1D4-6	RF02005	cm	1	225	5165	4940	-	no	1	0.56	0.0	186.6	6.7e-52	!	-
IMGVR_UViG_2687453341_000003|2687453341|2687453908|1425819-1533131_II_74364	IMGVR_UViG_2687453341_000003|2687453341|2687453908|1425819-1533131	-	group-II-D1D4-1	RF01998	cm	1	84	74364	74282	-	no	1	0.54	0.0	61.3	5.8e-06	!	-
IMGVR_UViG_2687453341_000003|2687453341|2687453908|1425819-1533131_II_74572	IMGVR_UViG_2687453341_000003|2687453341|2687453908|1425819-1533131	-	group-II-D1D4-3	RF02001	cm	1	171	74572	74399	-	no	1	0.55	0.0	125.5	7.1e-23	!	-
IMGVR_UViG_2687453379_000004|2687453379|2687453974|1570071-1614841_II_41176	IMGVR_UViG_2687453379_000004|2687453379|2687453974|1570071-1614841	-	group-II-D1D4-6	RF02005	cm	1	225	41176	41401	+	no	1	0.56	0.0	186.6	6.7e-52	!	-
IMGVR_UViG_2687453379_000005|2687453379|2687453974|2070156-2117521_II_44515	IMGVR_UViG_2687453379_000005|2687453379|2687453974|2070156-2117521	-	group-II-D1D4-6	RF02005	cm	1	225	44515	44740	+	no	1	0.56	0.0	186.6	6.7e-52	!	-
IMGVR_UViG_2687453387_000004|2687453387|2687453988|1879829-1919402_II_37113	IMGVR_UViG_2687453387_000004|2687453387|2687453988|1879829-1919402	-	group-II-D1D4-6	RF02005	cm	1	225	37113	37338	+	no	1	0.55	0.0	184.2	3.8e-51	!	-
IMGVR_UViG_2687453387_000005|2687453387|2687453988|3066011-3121941_II_5165	IMGVR_UViG_2687453387_000005|2687453387|2687453988|3066011-3121941	-	group-II-D1D4-6	RF02005	cm	1	225	5165	4940	-	no	1	0.56	0.0	187.2	4.3e-52	!	-
IMGVR_UViG_2687453408_000004|2687453408|2687454022|2940936-2987998_II_4496	IMGVR_UViG_2687453408_000004|2687453408|2687454022|2940936-2987998	-	group-II-D1D4-6	RF02005	cm	1	225	4496	4381	-	no	1	0.58	0.0	68.8	2.3e-14	!	-
IMGVR_UViG_2687453486_000004|2687453486|2687454161|341661-385816_II_11127	IMGVR_UViG_2687453486_000004|2687453486|2687454161|341661-385816	-	group-II-D1D4-5	RF02004	cm	1	201	11127	11310	+	no	1	0.41	0.1	120.9	4.2e-23	!	-
IMGVR_UViG_2687453486_000004|2687453486|2687454161|341661-385816_II_13579	IMGVR_UViG_2687453486_000004|2687453486|2687454161|341661-385816	-	Intron_gpII	RF00029	cm	1	93	13579	13663	+	no	1	0.49	0.0	51.8	0.00014	!	-
IMGVR_UViG_2687453486_000007|2687453486|2687454161|2086929-2131008_II_26905	IMGVR_UViG_2687453486_000007|2687453486|2687454161|2086929-2131008	-	group-II-D1D4-5	RF02004	cm	1	201	26905	27085	+	no	1	0.36	0.4	114.8	1.5e-21	!	-
IMGVR_UViG_2687453486_000007|2687453486|2687454161|2086929-2131008_II_29356	IMGVR_UViG_2687453486_000007|2687453486|2687454161|2086929-2131008	-	Intron_gpII	RF00029	cm	1	93	29356	29441	+	no	1	0.48	0.0	55.3	2e-05	!	-
IMGVR_UViG_2687453486_000012|2687453486|2687454161|5301713-5345434_II_14477	IMGVR_UViG_2687453486_000012|2687453486|2687454161|5301713-5345434	-	Intron_gpII	RF00029	cm	1	93	14477	14392	-	no	1	0.48	0.0	55.3	2e-05	!	-
IMGVR_UViG_2687453486_000012|2687453486|2687454161|5301713-5345434_II_16928	IMGVR_UViG_2687453486_000012|2687453486|2687454161|5301713-5345434	-	group-II-D1D4-5	RF02004	cm	1	201	16928	16748	-	no	1	0.36	0.4	114.8	1.5e-21	!	-
IMGVR_UViG_2687453522_000002|2687453522|2687454262|2721290-2763779_II_1528	IMGVR_UViG_2687453522_000002|2687453522|2687454262|2721290-2763779	-	Intron_gpII	RF00029	cm	1	93	1528	1614	+	no	1	0.61	0.0	60.8	9.1e-07	!	-
IMGVR_UViG_2687453537_000001|2687453537|2687454292|2008108-2067239_II_11083	IMGVR_UViG_2687453537_000001|2687453537|2687454292|2008108-2067239	-	group-II-D1D4-5	RF02004	cm	1	201	11083	11261	+	no	1	0.40	0.1	121.9	2.4e-23	!	-
IMGVR_UViG_2690315687_000002|2690315687|2690318778|2592041-2644254_II_47762	IMGVR_UViG_2690315687_000002|2690315687|2690318778|2592041-2644254	-	group-II-D1D4-6	RF02005	cm	1	225	47762	47987	+	no	1	0.56	0.0	186.6	6.7e-52	!	-
IMGVR_UViG_2690315687_000003|2690315687|2690318778|3082010-3122947_II_1139	IMGVR_UViG_2690315687_000003|2690315687|2690318778|3082010-3122947	-	group-II-D1D4-6	RF02005	cm	1	225	1139	1364	+	no	1	0.56	0.0	186.6	6.7e-52	!	-
IMGVR_UViG_2690315687_000005|2690315687|2690318778|3601290-3659167_II_53320	IMGVR_UViG_2690315687_000005|2690315687|2690318778|3601290-3659167	-	group-II-D1D4-6	RF02005	cm	1	225	53320	53545	+	no	1	0.56	0.0	186.6	6.7e-52	!	-
IMGVR_UViG_2690315700_000006|2690315700|2690318951|5425-53418_II_230	IMGVR_UViG_2690315700_000006|2690315700|2690318951|5425-53418	-	group-II-D1D4-6	RF02005	cm	1	225	230	5	-	no	1	0.56	0.0	186.6	6.7e-52	!	-
IMGVR_UViG_2690315707_000001|2690315707|2690319121|160660-171949_II_3715	IMGVR_UViG_2690315707_000001|2690315707|2690319121|160660-171949	-	group-II-D1D4-1	RF01998	cm	1	84	3715	3653	-	no	1	0.43	0.0	48.9	0.004	!	-
IMGVR_UViG_2690315707_000001|2690315707|2690319121|160660-171949_II_3924	IMGVR_UViG_2690315707_000001|2690315707|2690319121|160660-171949	-	group-II-D1D4-3	RF02001	cm	1	171	3924	3752	-	no	1	0.40	0.0	146.5	5.1e-28	!	-
IMGVR_UViG_2690315738_000001|2690315738|2690319877|1222098-1260319_II_8571	IMGVR_UViG_2690315738_000001|2690315738|2690319877|1222098-1260319	-	group-II-D1D4-6	RF02005	cm	1	225	8571	8796	+	no	1	0.56	0.0	186.6	6.7e-52	!	-
IMGVR_UViG_2690315738_000002|2690315738|2690319877|4012146-4069177_II_51868	IMGVR_UViG_2690315738_000002|2690315738|2690319877|4012146-4069177	-	group-II-D1D4-6	RF02005	cm	1	225	51868	52093	+	no	1	0.56	0.0	186.6	6.7e-52	!	-
IMGVR_UViG_2690315738_000003|2690315738|2690319877|4933057-4981786_II_2927	IMGVR_UViG_2690315738_000003|2690315738|2690319877|4933057-4981786	-	group-II-D1D4-6	RF02005	cm	1	225	2927	3152	+	no	1	0.56	0.0	186.6	6.7e-52	!	-
IMGVR_UViG_2690315810_000002|2690315810|2690320935|2487784-2540001_II_47765	IMGVR_UViG_2690315810_000002|2690315810|2690320935|2487784-2540001	-	group-II-D1D4-6	RF02005	cm	1	225	47765	47990	+	no	1	0.56	0.0	186.6	6.7e-52	!	-
IMGVR_UViG_2690315810_000003|2690315810|2690320935|2977706-3017866_II_1139	IMGVR_UViG_2690315810_000003|2690315810|2690320935|2977706-3017866	-	group-II-D1D4-6	RF02005	cm	1	225	1139	1364	+	no	1	0.56	0.0	186.6	6.7e-52	!	-
IMGVR_UViG_2690315927_000001|2690315927|2690322378|1280704-1291993_II_7367	IMGVR_UViG_2690315927_000001|2690315927|2690322378|1280704-1291993	-	group-II-D1D4-3	RF02001	cm	1	171	7367	7539	+	no	1	0.40	0.0	146.5	5.1e-28	!	-
IMGVR_UViG_2690315927_000001|2690315927|2690322378|1280704-1291993_II_7576	IMGVR_UViG_2690315927_000001|2690315927|2690322378|1280704-1291993	-	group-II-D1D4-1	RF01998	cm	1	84	7576	7638	+	no	1	0.43	0.0	48.9	0.004	!	-
IMGVR_UViG_2690316137_000008|2690316137|2690347473|281714-332637_II_46471	IMGVR_UViG_2690316137_000008|2690316137|2690347473|281714-332637	-	group-II-D1D4-6	RF02005	cm	1	225	46471	46696	+	no	1	0.56	0.0	186.6	6.7e-52	!	-
IMGVR_UViG_2690316179_000003|2690316179|2690353960|3-6344_II_918	IMGVR_UViG_2690316179_000003|2690316179|2690353960|3-6344	-	group-II-D1D4-3	RF02001	cm	1	171	918	1090	+	no	1	0.40	0.0	146.5	5.1e-28	!	-
IMGVR_UViG_2690316179_000003|2690316179|2690353960|3-6344_II_1127	IMGVR_UViG_2690316179_000003|2690316179|2690353960|3-6344	-	group-II-D1D4-1	RF01998	cm	1	84	1127	1189	+	no	1	0.43	0.0	48.9	0.004	!	-
IMGVR_UViG_2690316223_000001|2690316223|2690360368_II_97676	IMGVR_UViG_2690316223_000001|2690316223|2690360368	-	Intron_gpII	RF00029	cm	1	93	97676	97592	-	no	1	0.47	0.0	47.6	0.0015	!	-
IMGVR_UViG_2690316223_000004|2690316223|2690360359_II_2424	IMGVR_UViG_2690316223_000004|2690316223|2690360359	-	group-II-D1D4-5	RF02004	cm	1	201	2424	2228	-	no	1	0.45	0.0	122.3	1.9e-23	!	-
IMGVR_UViG_2690316254_000003|2690316254|2690365194|32284-41950_II_4984	IMGVR_UViG_2690316254_000003|2690316254|2690365194|32284-41950	-	group-II-D1D4-1	RF01998	cm	1	84	4984	4922	-	no	1	0.43	0.0	48.9	0.004	!	-
IMGVR_UViG_2690316254_000003|2690316254|2690365194|32284-41950_II_5193	IMGVR_UViG_2690316254_000003|2690316254|2690365194|32284-41950	-	group-II-D1D4-3	RF02001	cm	1	171	5193	5021	-	no	1	0.40	0.0	146.5	5.1e-28	!	-
IMGVR_UViG_2690316301_000001|2690316301|2690372615_II_55917	IMGVR_UViG_2690316301_000001|2690316301|2690372615	-	Intron_gpII	RF00029	cm	1	93	55917	55833	-	no	1	0.47	0.0	47.6	0.0015	!	-
IMGVR_UViG_2690316301_000001|2690316301|2690372615_II_58551	IMGVR_UViG_2690316301_000001|2690316301|2690372615	-	group-II-D1D4-5	RF02004	cm	1	201	58551	58355	-	no	1	0.45	0.0	122.3	1.9e-23	!	-
IMGVR_UViG_2693429502_000002|2693429502|2693429704|94056-104549_II_6571	IMGVR_UViG_2693429502_000002|2693429502|2693429704|94056-104549	-	group-II-D1D4-3	RF02001	cm	1	171	6571	6743	+	no	1	0.40	0.0	146.5	5.1e-28	!	-
IMGVR_UViG_2693429502_000002|2693429502|2693429704|94056-104549_II_6780	IMGVR_UViG_2693429502_000002|2693429502|2693429704|94056-104549	-	group-II-D1D4-1	RF01998	cm	1	84	6780	6842	+	no	1	0.43	0.0	48.9	0.004	!	-
IMGVR_UViG_2693429538_000003|2693429538|2693434315_II_19524	IMGVR_UViG_2693429538_000003|2693429538|2693434315	-	group-II-D1D4-6	RF02005	cm	1	225	19524	19749	+	no	1	0.56	0.0	186.6	6.7e-52	!	-
IMGVR_UViG_2693429538_000005|2693429538|2693434431_II_12401	IMGVR_UViG_2693429538_000005|2693429538|2693434431	-	group-II-D1D4-6	RF02005	cm	1	180	12401	12581	+	3'	3	0.53	0.0	130.6	4.7e-34	!	-
IMGVR_UViG_2693429538_000010|2693429538|2693434438_II_140	IMGVR_UViG_2693429538_000010|2693429538|2693434438	-	group-II-D1D4-6	RF02005	cm	1	138	140	1	-	3'	3	0.54	0.0	97.9	1.2e-23	!	-
IMGVR_UViG_2693429573_000005|2693429573|2693439730|58705-118829_II_48183	IMGVR_UViG_2693429573_000005|2693429573|2693439730|58705-118829	-	Intron_gpII	RF00029	cm	1	93	48183	48269	+	no	1	0.56	0.0	56.6	9.8e-06	!	-
IMGVR_UViG_2693429691_000001|2693429691|2693460971_II_43652	IMGVR_UViG_2693429691_000001|2693429691|2693460971	-	Intron_gpII	RF00029	cm	1	93	43652	43568	-	no	1	0.47	0.0	47.6	0.0015	!	-
IMGVR_UViG_2693429691_000004|2693429691|2693460968_II_2351	IMGVR_UViG_2693429691_000004|2693429691|2693460968	-	group-II-D1D4-5	RF02004	cm	1	201	2351	2155	-	no	1	0.45	0.0	122.3	1.9e-23	!	-
IMGVR_UViG_2693429693_000003|2693429693|2693461315|111-4909_II_876	IMGVR_UViG_2693429693_000003|2693429693|2693461315|111-4909	-	group-II-D1D4-3	RF02001	cm	1	171	876	1048	+	no	1	0.41	0.0	145.8	7.3e-28	!	-
IMGVR_UViG_2693429693_000003|2693429693|2693461315|111-4909_II_1085	IMGVR_UViG_2693429693_000003|2693429693|2693461315|111-4909	-	group-II-D1D4-1	RF01998	cm	1	84	1085	1147	+	no	1	0.43	0.0	48.9	0.004	!	-
IMGVR_UViG_2693429855_000004|2693429855|2693479326|70425-88699_II_14862	IMGVR_UViG_2693429855_000004|2693429855|2693479326|70425-88699	-	Intron_gpII	RF00029	cm	1	93	14862	14766	-	no	1	0.55	0.0	60.9	8.5e-07	!	-
IMGVR_UViG_2695420659_000001|2695420659|2695463577_II_329	IMGVR_UViG_2695420659_000001|2695420659|2695463577	-	Intron_gpII	RF00029	cm	1	93	329	413	+	no	1	0.47	0.0	47.6	0.0015	!	-
IMGVR_UViG_2695420659_000006|2695420659|2695463611_II_2351	IMGVR_UViG_2695420659_000006|2695420659|2695463611	-	group-II-D1D4-5	RF02004	cm	1	201	2351	2155	-	no	1	0.45	0.0	122.3	1.9e-23	!	-
IMGVR_UViG_2695420787_000011|2695420787|2695480963|55764-104593_II_10078	IMGVR_UViG_2695420787_000011|2695420787|2695480963|55764-104593	-	group-II-D1D4-6	RF02005	cm	1	225	10078	10303	+	no	1	0.56	0.0	186.6	6.7e-52	!	-
IMGVR_UViG_2695420880_000010|2695420880|2695493500|107702-155652_II_47765	IMGVR_UViG_2695420880_000010|2695420880|2695493500|107702-155652	-	group-II-D1D4-6	RF02005	cm	1	186	47765	47951	+	3'	3	0.53	0.0	135.1	1.8e-35	!	-
IMGVR_UViG_2695420903_000010|2695420903|2695496466|3-43371_II_4617	IMGVR_UViG_2695420903_000010|2695420903|2695496466|3-43371	-	group-II-D1D4-6	RF02005	cm	1	225	4617	4842	+	no	1	0.56	0.0	186.6	6.7e-52	!	-
IMGVR_UViG_2695420967_000002|2695420967|2695500859|407409-430849_II_8140	IMGVR_UViG_2695420967_000002|2695420967|2695500859|407409-430849	-	Intron_gpII	RF00029	cm	1	93	8140	8236	+	no	1	0.55	0.0	60.9	8.5e-07	!	-
IMGVR_UViG_2698536316_000001|2698536316|2698538234_II_42723	IMGVR_UViG_2698536316_000001|2698536316|2698538234	-	Intron_gpII	RF00029	cm	1	93	42723	42639	-	no	1	0.47	0.0	47.6	0.0015	!	-
IMGVR_UViG_2698536316_000005|2698536316|2698538240_II_26034	IMGVR_UViG_2698536316_000005|2698536316|2698538240	-	group-II-D1D4-5	RF02004	cm	1	201	26034	26230	+	no	1	0.45	0.0	122.3	1.9e-23	!	-
IMGVR_UViG_2698536318_000003|2698536318|2698538439|389236-446988_II_10742	IMGVR_UViG_2698536318_000003|2698536318|2698538439|389236-446988	-	Intron_gpII	RF00029	cm	1	93	10742	10656	-	no	1	0.55	0.0	63.6	1.8e-07	!	-
IMGVR_UViG_2698536432_000003|2698536432|2698552498_II_181	IMGVR_UViG_2698536432_000003|2698536432|2698552498	-	group-II-D1D4-6	RF02005	cm	1	180	181	1	-	3'	3	0.53	0.0	130.6	4.7e-34	!	-
IMGVR_UViG_2698536432_000004|2698536432|2698552571_II_194	IMGVR_UViG_2698536432_000004|2698536432|2698552571	-	group-II-D1D4-6	RF02005	cm	1	193	194	1	-	3'	3	0.53	0.0	141.1	2.1e-37	!	-
IMGVR_UViG_2698536432_000009|2698536432|2698552463|15307-58771_II_1775	IMGVR_UViG_2698536432_000009|2698536432|2698552463|15307-58771	-	group-II-D1D4-6	RF02005	cm	1	225	1775	2000	+	no	1	0.56	0.0	186.6	6.7e-52	!	-
IMGVR_UViG_2698536489_000002|2698536489|2698560682|23546-80676_II_46276	IMGVR_UViG_2698536489_000002|2698536489|2698560682|23546-80676	-	Intron_gpII	RF00029	cm	1	93	46276	46362	+	no	1	0.55	0.0	63.6	1.8e-07	!	-
IMGVR_UViG_2698536588_000001|2698536588|2698571792_II_111	IMGVR_UViG_2698536588_000001|2698536588|2698571792	-	group-II-D1D4-6	RF02005	cm	1	113	111	1	-	3'	3	0.58	0.0	82.0	1.5e-18	!	-
IMGVR_UViG_2698536665_000003|2698536665|2698581600_II_143808	IMGVR_UViG_2698536665_000003|2698536665|2698581600	-	group-II-D1D4-2	RF01999	cm	1	118	143808	143923	+	no	1	0.47	0.0	112.7	2.2e-19	!	-
IMGVR_UViG_2698536665_000003|2698536665|2698581600_II_145535	IMGVR_UViG_2698536665_000003|2698536665|2698581600	-	Intron_gpII	RF00029	cm	1	93	145535	145610	+	no	1	0.54	0.0	54.8	2.6e-05	!	-
IMGVR_UViG_2698537050_000003|2698537050|2698624758|6513180-6597188_II_62009	IMGVR_UViG_2698537050_000003|2698537050|2698624758|6513180-6597188	-	group-II-D1D4-4	RF02003	cm	1	138	62009	62145	+	no	1	0.61	0.0	81.6	1.1e-12	!	-
IMGVR_UViG_2700989197_000001|2700989197|2701011833|167-45993_II_10131	IMGVR_UViG_2700989197_000001|2700989197|2701011833|167-45993	-	group-II-D1D4-4	RF02003	cm	1	138	10131	10307	+	no	1	0.46	0.0	98.4	7.1e-17	!	-
IMGVR_UViG_2700989197_000001|2700989197|2701011833|167-45993_II_12045	IMGVR_UViG_2700989197_000001|2700989197|2701011833|167-45993	-	Intron_gpII	RF00029	cm	1	93	12045	12126	+	no	1	0.51	0.0	52.5	9.6e-05	!	-
IMGVR_UViG_2700989203_000001|2700989203|2701012162_II_10304	IMGVR_UViG_2700989203_000001|2700989203|2701012162	-	group-II-D1D4-4	RF02003	cm	1	138	10304	10480	+	no	1	0.46	0.0	98.4	7.1e-17	!	-
IMGVR_UViG_2700989203_000001|2700989203|2701012162_II_12218	IMGVR_UViG_2700989203_000001|2700989203|2701012162	-	Intron_gpII	RF00029	cm	1	93	12218	12299	+	no	1	0.51	0.0	52.5	9.6e-05	!	-
IMGVR_UViG_2700989287_000001|2700989287|2701029344|44449-77222_II_21498	IMGVR_UViG_2700989287_000001|2700989287|2701029344|44449-77222	-	Intron_gpII	RF00029	cm	1	93	21498	21417	-	no	1	0.51	0.0	52.5	9.6e-05	!	-
IMGVR_UViG_2700989287_000001|2700989287|2701029344|44449-77222_II_23412	IMGVR_UViG_2700989287_000001|2700989287|2701029344|44449-77222	-	group-II-D1D4-4	RF02003	cm	1	138	23412	23236	-	no	1	0.46	0.0	98.4	7.1e-17	!	-
IMGVR_UViG_2700989299_000002|2700989299|2701031368|126-4924_II_876	IMGVR_UViG_2700989299_000002|2700989299|2701031368|126-4924	-	group-II-D1D4-3	RF02001	cm	1	171	876	1048	+	no	1	0.41	0.0	145.8	7.3e-28	!	-
IMGVR_UViG_2700989299_000002|2700989299|2701031368|126-4924_II_1085	IMGVR_UViG_2700989299_000002|2700989299|2701031368|126-4924	-	group-II-D1D4-1	RF01998	cm	1	84	1085	1147	+	no	1	0.43	0.0	48.9	0.004	!	-
IMGVR_UViG_2700989422_000002|2700989422|2701053430_II_4687	IMGVR_UViG_2700989422_000002|2700989422|2701053430	-	group-II-D1D4-6	RF02005	cm	1	225	4687	4435	-	no	1	0.57	0.0	65.9	2e-13	!	-
IMGVR_UViG_2700989422_000002|2700989422|2701053430_II_4696	IMGVR_UViG_2700989422_000002|2700989422|2701053430	-	group-II-D1D4-4	RF02003	cm	1	138	4696	4561	-	no	1	0.53	0.0	103.1	4.7e-18	!	-
IMGVR_UViG_2700989494_000002|2700989494|2701083752|3-50997_II_2698	IMGVR_UViG_2700989494_000002|2700989494|2701083752|3-50997	-	group-II-D1D4-3	RF02001	cm	1	171	2698	2528	-	no	1	0.58	0.1	130.3	4.6e-24	!	-
IMGVR_UViG_2700989524_000001|2700989524|2701089696|344677-401807_II_10856	IMGVR_UViG_2700989524_000001|2700989524|2701089696|344677-401807	-	Intron_gpII	RF00029	cm	1	93	10856	10770	-	no	1	0.55	0.0	63.6	1.8e-07	!	-
IMGVR_UViG_2700989525_000002|2700989525|2701089748|344791-401921_II_10856	IMGVR_UViG_2700989525_000002|2700989525|2701089748|344791-401921	-	Intron_gpII	RF00029	cm	1	93	10856	10770	-	no	1	0.55	0.0	63.6	1.8e-07	!	-
IMGVR_UViG_2700989559_000007|2700989559|2701096870|304810-331971_II_26955	IMGVR_UViG_2700989559_000007|2700989559|2701096870|304810-331971	-	group-II-D1D4-6	RF02005	cm	1	207	26955	27162	+	3'	3	0.54	0.0	154.5	1.1e-41	!	-
IMGVR_UViG_2700989562_000003|2700989562|2701097293|79981-129593_II_48159	IMGVR_UViG_2700989562_000003|2700989562|2701097293|79981-129593	-	group-II-D1D4-6	RF02005	cm	1	225	48159	48384	+	no	1	0.56	0.0	186.6	6.7e-52	!	-
IMGVR_UViG_2700989568_000007|2700989568|2701098201_II_74730	IMGVR_UViG_2700989568_000007|2700989568|2701098201	-	group-II-D1D4-6	RF02005	cm	1	225	74730	74953	+	no	1	0.55	0.0	176.9	8.2e-49	!	-
IMGVR_UViG_2700989578_000010|2700989578|2701099086|289793-296435_II_3803	IMGVR_UViG_2700989578_000010|2700989578|2701099086|289793-296435	-	group-II-D1D4-6	RF02005	cm	1	225	3803	3578	-	no	1	0.56	0.0	186.6	6.7e-52	!	-
IMGVR_UViG_2700989582_000006|2700989582|2701099376|3-46656_II_187	IMGVR_UViG_2700989582_000006|2700989582|2701099376|3-46656	-	group-II-D1D4-6	RF02005	cm	1	186	187	1	-	3'	3	0.53	0.0	135.1	1.8e-35	!	-
IMGVR_UViG_2703718687_000002|2703718687|2703725948_II_21149	IMGVR_UViG_2703718687_000002|2703718687|2703725948	-	group-II-D1D4-6	RF02005	cm	1	93	21149	21242	+	3'	3	0.59	0.0	75.9	1.3e-16	!	-
IMGVR_UViG_2703718689_000001|2703718689|2703726196_II_21128	IMGVR_UViG_2703718689_000001|2703718689|2703726196	-	group-II-D1D4-6	RF02005	cm	1	93	21128	21221	+	3'	3	0.59	0.0	75.9	1.3e-16	!	-
IMGVR_UViG_2703718690_000001|2703718690|2703726306_II_111	IMGVR_UViG_2703718690_000001|2703718690|2703726306	-	group-II-D1D4-6	RF02005	cm	1	113	111	1	-	3'	3	0.58	0.0	82.0	1.5e-18	!	-
IMGVR_UViG_2703718691_000002|2703718691|2703726485_II_8325	IMGVR_UViG_2703718691_000002|2703718691|2703726485	-	group-II-D1D4-6	RF02005	cm	1	93	8325	8418	+	3'	3	0.59	0.0	75.9	1.3e-16	!	-
IMGVR_UViG_2703718767_000002|2703718767|2703734575|344563-401693_II_10856	IMGVR_UViG_2703718767_000002|2703718767|2703734575|344563-401693	-	Intron_gpII	RF00029	cm	1	93	10856	10770	-	no	1	0.55	0.0	63.6	1.8e-07	!	-
IMGVR_UViG_2703718851_000007|2703718851|2703744120|227119-237848_II_9686	IMGVR_UViG_2703718851_000007|2703718851|2703744120|227119-237848	-	Intron_gpII	RF00029	cm	1	93	9686	9609	-	no	1	0.56	0.0	49.4	0.00057	!	-
IMGVR_UViG_2703718864_000002|2703718864|2703745257|251449-311831_II_10855	IMGVR_UViG_2703718864_000002|2703718864|2703745257|251449-311831	-	Intron_gpII	RF00029	cm	1	93	10855	10769	-	no	1	0.55	0.0	63.6	1.8e-07	!	-
IMGVR_UViG_2703718881_000003|2703718881|2703746798|23546-80676_II_46276	IMGVR_UViG_2703718881_000003|2703718881|2703746798|23546-80676	-	Intron_gpII	RF00029	cm	1	93	46276	46362	+	no	1	0.55	0.0	63.6	1.8e-07	!	-
IMGVR_UViG_2703718894_000002|2703718894|2703748900|344563-401693_II_10856	IMGVR_UViG_2703718894_000002|2703718894|2703748900|344563-401693	-	Intron_gpII	RF00029	cm	1	93	10856	10770	-	no	1	0.55	0.0	63.6	1.8e-07	!	-
IMGVR_UViG_2703719151_000001|2703719151|2703764779_II_952	IMGVR_UViG_2703719151_000001|2703719151|2703764779	-	group-II-D1D4-5	RF02004	cm	1	201	952	755	-	no	1	0.52	0.0	179.8	3.5e-38	!	-
IMGVR_UViG_2703719151_000002|2703719151|2703764775_II_3557	IMGVR_UViG_2703719151_000002|2703719151|2703764775	-	Intron_gpII	RF00029	cm	1	93	3557	3473	-	no	1	0.51	0.0	52.4	0.0001	!	-
IMGVR_UViG_2703719231_000001|2703719231|2703772241_II_41	IMGVR_UViG_2703719231_000001|2703719231|2703772241	-	Intron_gpII	RF00029	cm	1	93	41	125	+	no	1	0.47	0.0	49.3	0.00061	!	-
IMGVR_UViG_2703719311_000002|2703719311|2703777247_II_6469	IMGVR_UViG_2703719311_000002|2703719311|2703777247	-	group-II-D1D4-5	RF02004	cm	1	196	6469	6663	+	3'	3	0.41	0.0	142.6	1.2e-28	!	-
IMGVR_UViG_2703719315_000002|2703719315|2703778573_II_30	IMGVR_UViG_2703719315_000002|2703719315|2703778573	-	Intron_gpII	RF00029	cm	1	93	30	114	+	no	1	0.42	0.0	52.2	0.00011	!	-
IMGVR_UViG_2703719317_000008|2703719317|2703778784_II_9813	IMGVR_UViG_2703719317_000008|2703719317|2703778784	-	group-II-D1D4-3	RF02001	cm	1	171	9813	9990	+	no	1	0.43	0.0	127.2	2.7e-23	!	-
IMGVR_UViG_2706795873_000001|2706795873|2706858079_II_413	IMGVR_UViG_2706795873_000001|2706795873|2706858079	-	group-II-D1D4-7	RF02012	cm	1	148	413	560	+	no	1	0.63	0.0	112.3	4.6e-18	!	-
IMGVR_UViG_2706795873_000001|2706795873|2706858079_II_2772	IMGVR_UViG_2706795873_000001|2706795873|2706858079	-	Intron_gpII	RF00029	cm	1	93	2772	2848	+	no	1	0.62	0.0	55.5	1.8e-05	!	-
IMGVR_UViG_2706796125_000001|2706796125|2706858370_II_120531	IMGVR_UViG_2706796125_000001|2706796125|2706858370	-	Intron_gpII	RF00029	cm	1	93	120531	120447	-	no	1	0.42	0.0	50.7	0.00027	!	-
IMGVR_UViG_2706796125_000001|2706796125|2706858370_II_121944	IMGVR_UViG_2706796125_000001|2706796125|2706858370	-	group-II-D1D4-5	RF02004	cm	1	201	121944	121771	-	no	1	0.30	5.1	80.7	8.2e-13	!	-
IMGVR_UViG_2708742547_000003|2708742547|2708749002_II_60163	IMGVR_UViG_2708742547_000003|2708742547|2708749002	-	group-II-D1D4-3	RF02001	cm	1	171	60163	60327	+	no	1	0.45	0.0	113.7	5.5e-20	!	-
IMGVR_UViG_2708742547_000003|2708742547|2708749002_II_60383	IMGVR_UViG_2708742547_000003|2708742547|2708749002	-	group-II-D1D4-1	RF01998	cm	1	84	60383	60478	+	no	1	0.50	0.0	55.3	0.00014	!	-
IMGVR_UViG_2711768053_000020|2711768053|2711778350|25065-70274_II_1045	IMGVR_UViG_2711768053_000020|2711768053|2711778350|25065-70274	-	Intron_gpII	RF00029	cm	1	93	1045	1122	+	no	1	0.56	0.0	49.4	0.00057	!	-
IMGVR_UViG_2711768074_000021|2711768074|2711780549_II_12601	IMGVR_UViG_2711768074_000021|2711768074|2711780549	-	Intron_gpII	RF00029	cm	1	93	12601	12687	+	no	1	0.61	0.0	60.8	9.1e-07	!	-
IMGVR_UViG_2711768317_000001|2711768317|2711812170_II_7712	IMGVR_UViG_2711768317_000001|2711768317|2711812170	-	group-II-D1D4-7	RF02012	cm	1	148	7712	7851	+	no	1	0.43	0.0	103.8	4.1e-16	!	-
IMGVR_UViG_2711768317_000001|2711768317|2711812170_II_9951	IMGVR_UViG_2711768317_000001|2711768317|2711812170	-	Intron_gpII	RF00029	cm	1	93	9951	10027	+	no	1	0.60	0.0	59.4	1.9e-06	!	-
IMGVR_UViG_2711768653_000001|2711768653|2711861004|2195179-2210270_II_269	IMGVR_UViG_2711768653_000001|2711768653|2711861004|2195179-2210270	-	group-II-D1D4-7	RF02012	cm	1	148	269	123	-	no	1	0.61	0.0	100.3	2.6e-15	!	-
IMGVR_UViG_2713896875_000002|2713896875|2713924397_II_1534	IMGVR_UViG_2713896875_000002|2713896875|2713924397	-	group-II-D1D4-4	RF02003	cm	1	138	1534	1717	+	no	1	0.47	0.0	96.8	1.7e-16	!	-
IMGVR_UViG_2713896875_000002|2713896875|2713924397_II_3466	IMGVR_UViG_2713896875_000002|2713896875|2713924397	-	Intron_gpII	RF00029	cm	1	93	3466	3548	+	no	1	0.47	0.0	52.4	0.0001	!	-
IMGVR_UViG_2713896875_000003|2713896875|2713924255|51961-124353_II_34294	IMGVR_UViG_2713896875_000003|2713896875|2713924255|51961-124353	-	group-II-D1D4-5	RF02004	cm	1	201	34294	34477	+	no	1	0.40	0.0	118.8	1.5e-22	!	-
IMGVR_UViG_2713896875_000003|2713896875|2713924255|51961-124353_II_36763	IMGVR_UViG_2713896875_000003|2713896875|2713924255|51961-124353	-	Intron_gpII	RF00029	cm	1	93	36763	36876	+	no	1	0.46	0.0	54.6	3.1e-05	!	-
IMGVR_UViG_2713896941_000004|2713896941|2713929974_II_1068	IMGVR_UViG_2713896941_000004|2713896941|2713929974	-	Intron_gpII	RF00029	cm	1	93	1068	987	-	no	1	0.51	0.0	52.5	9.6e-05	!	-
IMGVR_UViG_2713896941_000004|2713896941|2713929974_II_2982	IMGVR_UViG_2713896941_000004|2713896941|2713929974	-	group-II-D1D4-4	RF02003	cm	1	138	2982	2806	-	no	1	0.46	0.0	98.4	7.1e-17	!	-
IMGVR_UViG_2713897079_000001|2713897079|2713940996_II_6552	IMGVR_UViG_2713897079_000001|2713897079|2713940996	-	group-II-D1D4-4	RF02003	cm	1	70	6552	6622	+	3'	3	0.55	0.0	44.3	0.0024	!	-
IMGVR_UViG_2713897167_000001|2713897167|2713948119_II_46365	IMGVR_UViG_2713897167_000001|2713897167|2713948119	-	group-II-D1D4-6	RF02005	cm	1	225	46365	46140	-	no	1	0.55	0.0	183.5	6.4e-51	!	-
IMGVR_UViG_2713897247_000004|2713897247|2713957086_II_204	IMGVR_UViG_2713897247_000004|2713897247|2713957086	-	group-II-D1D4-6	RF02005	cm	1	203	204	1	-	3'	3	0.53	0.0	149.2	5.4e-40	!	-
IMGVR_UViG_2713897247_000007|2713897247|2713957056|171465-188939_II_17286	IMGVR_UViG_2713897247_000007|2713897247|2713957056|171465-188939	-	group-II-D1D4-6	RF02005	cm	1	189	17286	17475	+	3'	3	0.53	0.0	135.9	9.7e-36	!	-
IMGVR_UViG_2713897247_000010|2713897247|2713957079|1-14780_II_214	IMGVR_UViG_2713897247_000010|2713897247|2713957079|1-14780	-	group-II-D1D4-6	RF02005	cm	1	213	214	1	-	3'	3	0.55	0.0	163.6	1.4e-44	!	-
IMGVR_UViG_2716884206_000002|2716884206|2716892086|226884-268478_II_26597	IMGVR_UViG_2716884206_000002|2716884206|2716892086|226884-268478	-	Intron_gpII	RF00029	cm	1	93	26597	26673	+	no	1	0.51	0.0	56.6	9.5e-06	!	-
IMGVR_UViG_2718217709_000001|2718217709|2718227810|106613-127993_II_7002	IMGVR_UViG_2718217709_000001|2718217709|2718227810|106613-127993	-	Intron_gpII	RF00029	cm	1	93	7002	7088	+	no	1	0.61	0.0	60.8	9.1e-07	!	-
IMGVR_UViG_2718217807_000004|2718217807|2718227991|1452070-1499000_II_14068	IMGVR_UViG_2718217807_000004|2718217807|2718227991|1452070-1499000	-	group-II-D1D4-6	RF02005	cm	1	225	14068	14293	+	no	1	0.56	0.0	186.6	6.7e-52	!	-
IMGVR_UViG_2718217807_000005|2718217807|2718227991|1844085-1893886_II_47495	IMGVR_UViG_2718217807_000005|2718217807|2718227991|1844085-1893886	-	group-II-D1D4-6	RF02005	cm	1	225	47495	47720	+	no	1	0.56	0.0	186.6	6.7e-52	!	-
IMGVR_UViG_2718217807_000006|2718217807|2718227991|2249091-2328141_II_39970	IMGVR_UViG_2718217807_000006|2718217807|2718227991|2249091-2328141	-	group-II-D1D4-6	RF02005	cm	1	225	39970	40195	+	no	1	0.56	0.0	186.6	6.7e-52	!	-
IMGVR_UViG_2718217807_000007|2718217807|2718227991|2439301-2492391_II_47599	IMGVR_UViG_2718217807_000007|2718217807|2718227991|2439301-2492391	-	group-II-D1D4-6	RF02005	cm	1	225	47599	47824	+	no	1	0.56	0.0	186.6	6.7e-52	!	-
IMGVR_UViG_2718217807_000007|2718217807|2718227991|2439301-2492391_II_49508	IMGVR_UViG_2718217807_000007|2718217807|2718227991|2439301-2492391	-	group-II-D1D4-6	RF02005	cm	1	225	49508	49733	+	no	1	0.56	0.0	186.6	6.7e-52	!	-
IMGVR_UViG_2718217807_000010|2718217807|2718227991|4612113-4663429_II_4188	IMGVR_UViG_2718217807_000010|2718217807|2718227991|4612113-4663429	-	group-II-D1D4-6	RF02005	cm	1	225	4188	3963	-	no	1	0.56	0.0	186.6	6.7e-52	!	-
IMGVR_UViG_2718217864_000002|2718217864|2718228102|1233759-1274854_II_8527	IMGVR_UViG_2718217864_000002|2718217864|2718228102|1233759-1274854	-	group-II-D1D4-6	RF02005	cm	1	225	8527	8752	+	no	1	0.56	0.0	186.6	6.7e-52	!	-
IMGVR_UViG_2718217864_000005|2718217864|2718228102|3210181-3263256_II_4559	IMGVR_UViG_2718217864_000005|2718217864|2718228102|3210181-3263256	-	group-II-D1D4-6	RF02005	cm	1	225	4559	4334	-	no	1	0.56	0.0	186.6	6.7e-52	!	-
IMGVR_UViG_2718217864_000006|2718217864|2718228102|3696294-3738364_II_31822	IMGVR_UViG_2718217864_000006|2718217864|2718228102|3696294-3738364	-	group-II-D1D4-6	RF02005	cm	1	225	31822	31597	-	no	1	0.56	0.0	186.6	6.7e-52	!	-
IMGVR_UViG_2718217864_000006|2718217864|2718228102|3696294-3738364_II_40933	IMGVR_UViG_2718217864_000006|2718217864|2718228102|3696294-3738364	-	group-II-D1D4-6	RF02005	cm	1	225	40933	40708	-	no	1	0.56	0.0	186.6	6.7e-52	!	-
IMGVR_UViG_2718217864_000007|2718217864|2718228102|4078158-4130375_II_4454	IMGVR_UViG_2718217864_000007|2718217864|2718228102|4078158-4130375	-	group-II-D1D4-6	RF02005	cm	1	225	4454	4229	-	no	1	0.56	0.0	186.6	6.7e-52	!	-
IMGVR_UViG_2718217903_000004|2718217903|2718228177|3547750-3587910_II_39023	IMGVR_UViG_2718217903_000004|2718217903|2718228177|3547750-3587910	-	group-II-D1D4-6	RF02005	cm	1	225	39023	38798	-	no	1	0.56	0.0	186.6	6.7e-52	!	-
IMGVR_UViG_2718217903_000005|2718217903|2718228177|4027310-4080833_II_4454	IMGVR_UViG_2718217903_000005|2718217903|2718228177|4027310-4080833	-	group-II-D1D4-6	RF02005	cm	1	225	4454	4229	-	no	1	0.56	0.0	186.6	6.7e-52	!	-
IMGVR_UViG_2718217904_000003|2718217904|2718228182|1955605-2002434_II_44515	IMGVR_UViG_2718217904_000003|2718217904|2718228182|1955605-2002434	-	group-II-D1D4-6	RF02005	cm	1	225	44515	44740	+	no	1	0.56	0.0	186.6	6.7e-52	!	-
IMGVR_UViG_2718217905_000001|2718217905|2718228189|655396-691357_II_7560	IMGVR_UViG_2718217905_000001|2718217905|2718228189|655396-691357	-	group-II-D1D4-6	RF02005	cm	1	225	7560	7785	+	no	1	0.56	0.0	186.6	6.7e-52	!	-
IMGVR_UViG_2718217916_000005|2718217916|2718228214|1838798-1888599_II_47495	IMGVR_UViG_2718217916_000005|2718217916|2718228214|1838798-1888599	-	group-II-D1D4-6	RF02005	cm	1	225	47495	47720	+	no	1	0.56	0.0	186.6	6.7e-52	!	-
IMGVR_UViG_2718217916_000007|2718217916|2718228214|2428750-2481840_II_47599	IMGVR_UViG_2718217916_000007|2718217916|2718228214|2428750-2481840	-	group-II-D1D4-6	RF02005	cm	1	225	47599	47824	+	no	1	0.56	0.0	186.6	6.7e-52	!	-
IMGVR_UViG_2718217916_000007|2718217916|2718228214|2428750-2481840_II_49508	IMGVR_UViG_2718217916_000007|2718217916|2718228214|2428750-2481840	-	group-II-D1D4-6	RF02005	cm	1	225	49508	49733	+	no	1	0.56	0.0	186.6	6.7e-52	!	-
IMGVR_UViG_2718217916_000010|2718217916|2718228214|4602388-4653704_II_4188	IMGVR_UViG_2718217916_000010|2718217916|2718228214|4602388-4653704	-	group-II-D1D4-6	RF02005	cm	1	225	4188	3963	-	no	1	0.56	0.0	186.6	6.7e-52	!	-
IMGVR_UViG_2718217963_000002|2718217963|2718228290|1233763-1274858_II_8527	IMGVR_UViG_2718217963_000002|2718217963|2718228290|1233763-1274858	-	group-II-D1D4-6	RF02005	cm	1	225	8527	8752	+	no	1	0.56	0.0	186.6	6.7e-52	!	-
IMGVR_UViG_2718217963_000005|2718217963|2718228290|3247909-3300984_II_4559	IMGVR_UViG_2718217963_000005|2718217963|2718228290|3247909-3300984	-	group-II-D1D4-6	RF02005	cm	1	225	4559	4334	-	no	1	0.56	0.0	186.6	6.7e-52	!	-
IMGVR_UViG_2718217963_000006|2718217963|2718228290|3734022-3776092_II_31822	IMGVR_UViG_2718217963_000006|2718217963|2718228290|3734022-3776092	-	group-II-D1D4-6	RF02005	cm	1	225	31822	31597	-	no	1	0.56	0.0	186.6	6.7e-52	!	-
IMGVR_UViG_2718217963_000006|2718217963|2718228290|3734022-3776092_II_40933	IMGVR_UViG_2718217963_000006|2718217963|2718228290|3734022-3776092	-	group-II-D1D4-6	RF02005	cm	1	225	40933	40708	-	no	1	0.56	0.0	186.6	6.7e-52	!	-
IMGVR_UViG_2718217963_000007|2718217963|2718228290|4115886-4168103_II_4454	IMGVR_UViG_2718217963_000007|2718217963|2718228290|4115886-4168103	-	group-II-D1D4-6	RF02005	cm	1	225	4454	4229	-	no	1	0.56	0.0	186.6	6.7e-52	!	-
IMGVR_UViG_2718217966_000003|2718217966|2718228308|3924912-3977127_II_4454	IMGVR_UViG_2718217966_000003|2718217966|2718228308|3924912-3977127	-	group-II-D1D4-6	RF02005	cm	1	225	4454	4229	-	no	1	0.56	0.0	186.6	6.7e-52	!	-
IMGVR_UViG_2718217967_000006|2718217967|2718228313|3601389-3641549_II_39023	IMGVR_UViG_2718217967_000006|2718217967|2718228313|3601389-3641549	-	group-II-D1D4-6	RF02005	cm	1	225	39023	38798	-	no	1	0.56	0.0	186.6	6.7e-52	!	-
IMGVR_UViG_2718217967_000007|2718217967|2718228313|4078071-4130288_II_4454	IMGVR_UViG_2718217967_000007|2718217967|2718228313|4078071-4130288	-	group-II-D1D4-6	RF02005	cm	1	225	4454	4229	-	no	1	0.56	0.0	186.6	6.7e-52	!	-
IMGVR_UViG_2718217994_000006|2718217994|2718228358|3925466-3949235_II_7654	IMGVR_UViG_2718217994_000006|2718217994|2718228358|3925466-3949235	-	Intron_gpII	RF00029	cm	1	93	7654	7579	-	no	1	0.61	0.0	64.5	1.1e-07	!	-
IMGVR_UViG_2718218002_000003|2718218002|2718228386|2703236-2758917_II_4952	IMGVR_UViG_2718218002_000003|2718218002|2718228386|2703236-2758917	-	group-II-D1D4-6	RF02005	cm	1	225	4952	4727	-	no	1	0.56	0.0	181.4	3e-50	!	-
IMGVR_UViG_2718218002_000005|2718218002|2718228386|3323356-3363516_II_39023	IMGVR_UViG_2718218002_000005|2718218002|2718228386|3323356-3363516	-	group-II-D1D4-6	RF02005	cm	1	225	39023	38798	-	no	1	0.56	0.0	186.6	6.7e-52	!	-
IMGVR_UViG_2718218003_000003|2718218003|2718228392|2993959-3033936_II_4559	IMGVR_UViG_2718218003_000003|2718218003|2718228392|2993959-3033936	-	group-II-D1D4-6	RF02005	cm	1	225	4559	4334	-	no	1	0.56	0.0	186.6	6.7e-52	!	-
IMGVR_UViG_2718218003_000004|2718218003|2718228392|3469045-3509205_II_39023	IMGVR_UViG_2718218003_000004|2718218003|2718228392|3469045-3509205	-	group-II-D1D4-6	RF02005	cm	1	225	39023	38798	-	no	1	0.56	0.0	186.6	6.7e-52	!	-
IMGVR_UViG_2718218003_000005|2718218003|2718228392|3955737-4007172_II_4465	IMGVR_UViG_2718218003_000005|2718218003|2718228392|3955737-4007172	-	group-II-D1D4-6	RF02005	cm	1	225	4465	4240	-	no	1	0.56	0.0	186.6	6.7e-52	!	-
IMGVR_UViG_2718218004_000001|2718218004|2718228395|656462-692423_II_7560	IMGVR_UViG_2718218004_000001|2718218004|2718228395|656462-692423	-	group-II-D1D4-6	RF02005	cm	1	225	7560	7785	+	no	1	0.56	0.0	186.6	6.7e-52	!	-
IMGVR_UViG_2718218008_000002|2718218008|2718228414|1233760-1274855_II_8527	IMGVR_UViG_2718218008_000002|2718218008|2718228414|1233760-1274855	-	group-II-D1D4-6	RF02005	cm	1	225	8527	8752	+	no	1	0.56	0.0	186.6	6.7e-52	!	-
IMGVR_UViG_2718218008_000005|2718218008|2718228414|3210198-3263273_II_4559	IMGVR_UViG_2718218008_000005|2718218008|2718228414|3210198-3263273	-	group-II-D1D4-6	RF02005	cm	1	225	4559	4334	-	no	1	0.56	0.0	186.6	6.7e-52	!	-
IMGVR_UViG_2718218008_000006|2718218008|2718228414|3696311-3738381_II_31822	IMGVR_UViG_2718218008_000006|2718218008|2718228414|3696311-3738381	-	group-II-D1D4-6	RF02005	cm	1	225	31822	31597	-	no	1	0.56	0.0	186.6	6.7e-52	!	-
IMGVR_UViG_2718218008_000006|2718218008|2718228414|3696311-3738381_II_40933	IMGVR_UViG_2718218008_000006|2718218008|2718228414|3696311-3738381	-	group-II-D1D4-6	RF02005	cm	1	225	40933	40708	-	no	1	0.56	0.0	186.6	6.7e-52	!	-
IMGVR_UViG_2718218008_000007|2718218008|2718228414|4079241-4131458_II_4454	IMGVR_UViG_2718218008_000007|2718218008|2718228414|4079241-4131458	-	group-II-D1D4-6	RF02005	cm	1	225	4454	4229	-	no	1	0.56	0.0	186.6	6.7e-52	!	-
IMGVR_UViG_2718218131_000011|2718218131|2718228644|285264-369288_II_29714	IMGVR_UViG_2718218131_000011|2718218131|2718228644|285264-369288	-	group-II-D1D4-3	RF02001	cm	1	171	29714	29884	+	no	1	0.61	1.0	93.9	3.9e-15	!	-
IMGVR_UViG_2718218131_000011|2718218131|2718228644|285264-369288_II_29901	IMGVR_UViG_2718218131_000011|2718218131|2718228644|285264-369288	-	group-II-D1D4-1	RF01998	cm	1	84	29901	29983	+	no	1	0.60	0.0	48.7	0.0045	!	-
IMGVR_UViG_2718218148_000001|2718218148|2718228691|666985-705488_II_8853	IMGVR_UViG_2718218148_000001|2718218148|2718228691|666985-705488	-	group-II-D1D4-6	RF02005	cm	1	225	8853	9078	+	no	1	0.56	0.0	186.6	6.7e-52	!	-
IMGVR_UViG_2718218150_000004|2718218150|2718228702|3060655-3071431_II_4559	IMGVR_UViG_2718218150_000004|2718218150|2718228702|3060655-3071431	-	group-II-D1D4-6	RF02005	cm	1	225	4559	4334	-	no	1	0.56	0.0	186.6	6.7e-52	!	-
IMGVR_UViG_2718218150_000005|2718218150|2718228702|3505390-3547460_II_31822	IMGVR_UViG_2718218150_000005|2718218150|2718228702|3505390-3547460	-	group-II-D1D4-6	RF02005	cm	1	225	31822	31597	-	no	1	0.56	0.0	186.6	6.7e-52	!	-
IMGVR_UViG_2718218150_000005|2718218150|2718228702|3505390-3547460_II_40933	IMGVR_UViG_2718218150_000005|2718218150|2718228702|3505390-3547460	-	group-II-D1D4-6	RF02005	cm	1	225	40933	40708	-	no	1	0.56	0.0	186.6	6.7e-52	!	-
IMGVR_UViG_2718218150_000006|2718218150|2718228702|3985289-4037508_II_4454	IMGVR_UViG_2718218150_000006|2718218150|2718228702|3985289-4037508	-	group-II-D1D4-6	RF02005	cm	1	225	4454	4229	-	no	1	0.56	0.0	186.6	6.7e-52	!	-
IMGVR_UViG_2718218153_000002|2718218153|2718228707|1222355-1261702_II_7979	IMGVR_UViG_2718218153_000002|2718218153|2718228707|1222355-1261702	-	group-II-D1D4-6	RF02005	cm	1	225	7979	8204	+	no	1	0.56	0.0	186.6	6.7e-52	!	-
IMGVR_UViG_2718218153_000003|2718218153|2718228707|1380711-1428102_II_13581	IMGVR_UViG_2718218153_000003|2718218153|2718228707|1380711-1428102	-	group-II-D1D4-6	RF02005	cm	1	225	13581	13356	-	no	1	0.56	0.0	186.6	6.7e-52	!	-
IMGVR_UViG_2718218153_000006|2718218153|2718228707|3310117-3365145_II_40647	IMGVR_UViG_2718218153_000006|2718218153|2718228707|3310117-3365145	-	group-II-D1D4-6	RF02005	cm	1	225	40647	40422	-	no	1	0.56	0.0	186.6	6.7e-52	!	-
IMGVR_UViG_2718218153_000007|2718218153|2718228707|3638176-3678336_II_39023	IMGVR_UViG_2718218153_000007|2718218153|2718228707|3638176-3678336	-	group-II-D1D4-6	RF02005	cm	1	225	39023	38798	-	no	1	0.56	0.0	186.6	6.7e-52	!	-
IMGVR_UViG_2718218201_000004|2718218201|2718228789|2468072-2512268_II_12335	IMGVR_UViG_2718218201_000004|2718218201|2718228789|2468072-2512268	-	group-II-D1D4-1	RF01998	cm	1	84	12335	12273	-	no	1	0.43	0.0	47.2	0.0098	!	-
IMGVR_UViG_2718218201_000004|2718218201|2718228789|2468072-2512268_II_12544	IMGVR_UViG_2718218201_000004|2718218201|2718228789|2468072-2512268	-	group-II-D1D4-3	RF02001	cm	1	171	12544	12372	-	no	1	0.43	0.0	137.8	6.6e-26	!	-
IMGVR_UViG_2718218259_000003|2718218259|2718228900|1388401-1428505_II_12535	IMGVR_UViG_2718218259_000003|2718218259|2718228900|1388401-1428505	-	group-II-D1D4-6	RF02005	cm	1	225	12535	12760	+	no	1	0.56	0.0	186.6	6.7e-52	!	-
IMGVR_UViG_2718218259_000004|2718218259|2718228900|3011070-3052448_II_2180	IMGVR_UViG_2718218259_000004|2718218259|2718228900|3011070-3052448	-	group-II-D1D4-6	RF02005	cm	1	225	2180	1955	-	no	1	0.56	0.0	186.6	6.7e-52	!	-
IMGVR_UViG_2718218259_000006|2718218259|2718228900|3572740-3612900_II_39023	IMGVR_UViG_2718218259_000006|2718218259|2718228900|3572740-3612900	-	group-II-D1D4-6	RF02005	cm	1	225	39023	38798	-	no	1	0.56	0.0	186.6	6.7e-52	!	-
IMGVR_UViG_2718218259_000007|2718218259|2718228900|4050729-4102946_II_4454	IMGVR_UViG_2718218259_000007|2718218259|2718228900|4050729-4102946	-	group-II-D1D4-6	RF02005	cm	1	225	4454	4229	-	no	1	0.56	0.0	186.6	6.7e-52	!	-
IMGVR_UViG_2718218265_000001|2718218265|2718228913|2956168-3012691_II_3807	IMGVR_UViG_2718218265_000001|2718218265|2718228913|2956168-3012691	-	group-II-D1D4-6	RF02005	cm	1	225	3807	3582	-	no	1	0.56	0.0	186.6	6.7e-52	!	-
IMGVR_UViG_2718218351_000002|2718218351|2718229062|2058791-2107678_II_33107	IMGVR_UViG_2718218351_000002|2718218351|2718229062|2058791-2107678	-	Intron_gpII	RF00029	cm	1	93	33107	33031	-	no	1	0.51	0.0	54.4	3.4e-05	!	-
IMGVR_UViG_2718218399_000006|2718218399|2718229161|2387861-2425059_II_20597	IMGVR_UViG_2718218399_000006|2718218399|2718229161|2387861-2425059	-	Intron_gpII	RF00029	cm	1	93	20597	20521	-	no	1	0.56	0.0	61.2	7.2e-07	!	-
IMGVR_UViG_2718218399_000006|2718218399|2718229161|2387861-2425059_II_22864	IMGVR_UViG_2718218399_000006|2718218399|2718229161|2387861-2425059	-	group-II-D1D4-7	RF02012	cm	1	148	22864	22718	-	no	1	0.53	0.0	135.0	2.8e-23	!	-
IMGVR_UViG_2718218404_000003|2718218404|2718229169|1216304-1251722_II_20458	IMGVR_UViG_2718218404_000003|2718218404|2718229169|1216304-1251722	-	group-II-D1D4-5	RF02004	cm	1	201	20458	20655	+	no	1	0.53	0.0	165.1	2e-34	!	-
IMGVR_UViG_2718218404_000003|2718218404|2718229169|1216304-1251722_II_23097	IMGVR_UViG_2718218404_000003|2718218404|2718229169|1216304-1251722	-	Intron_gpII	RF00029	cm	1	93	23097	23185	+	no	1	0.53	0.0	54.7	2.8e-05	!	-
IMGVR_UViG_2718218431_000002|2718218431|2718229221|2062469-2102980_II_37123	IMGVR_UViG_2718218431_000002|2718218431|2718229221|2062469-2102980	-	group-II-D1D4-6	RF02005	cm	1	225	37123	37258	+	no	1	0.57	0.0	81.1	2.7e-18	!	-
IMGVR_UViG_2718218431_000004|2718218431|2718229221|4153736-4205394_II_2924	IMGVR_UViG_2718218431_000004|2718218431|2718229221|4153736-4205394	-	group-II-D1D4-6	RF02005	cm	1	225	2924	2816	-	no	1	0.59	0.0	35.2	0.0012	!	-
IMGVR_UViG_2718218474_000001|2718218474|2718229301|243682-275129_II_129	IMGVR_UViG_2718218474_000001|2718218474|2718229301|243682-275129	-	Intron_gpII	RF00029	cm	1	93	129	31	-	no	1	0.52	0.0	47.9	0.0013	!	-
IMGVR_UViG_2718218474_000001|2718218474|2718229301|243682-275129_II_1914	IMGVR_UViG_2718218474_000001|2718218474|2718229301|243682-275129	-	group-II-D1D4-6	RF02005	cm	1	225	1914	1682	-	no	1	0.47	0.0	132.0	1.7e-34	!	-
IMGVR_UViG_2718218474_000002|2718218474|2718229301|534599-634988_II_47895	IMGVR_UViG_2718218474_000002|2718218474|2718229301|534599-634988	-	group-II-D1D4-4	RF02003	cm	1	138	47895	48014	+	no	1	0.46	0.0	42.3	0.0075	!	-
IMGVR_UViG_2718218474_000002|2718218474|2718229301|534599-634988_II_47904	IMGVR_UViG_2718218474_000002|2718218474|2718229301|534599-634988	-	group-II-D1D4-6	RF02005	cm	1	225	47904	48136	+	no	1	0.47	0.0	132.0	1.7e-34	!	-
IMGVR_UViG_2718218474_000002|2718218474|2718229301|534599-634988_II_49689	IMGVR_UViG_2718218474_000002|2718218474|2718229301|534599-634988	-	Intron_gpII	RF00029	cm	1	93	49689	49787	+	no	1	0.52	0.0	47.9	0.0013	!	-
IMGVR_UViG_2718218474_000002|2718218474|2718229301|534599-634988_II_99332	IMGVR_UViG_2718218474_000002|2718218474|2718229301|534599-634988	-	Intron_gpII	RF00029	cm	1	93	99332	99234	-	no	1	0.52	0.0	47.9	0.0013	!	-
IMGVR_UViG_2718218482_000007|2718218482|2718229318|3647842-3702029_II_44857	IMGVR_UViG_2718218482_000007|2718218482|2718229318|3647842-3702029	-	group-II-D1D4-3	RF02001	cm	1	171	44857	44685	-	no	1	0.42	0.2	123.7	1.9e-22	!	-
IMGVR_UViG_2718218492_000001|2718218492|2718229341|1392214-1437554_II_41742	IMGVR_UViG_2718218492_000001|2718218492|2718229341|1392214-1437554	-	group-II-D1D4-6	RF02005	cm	1	225	41742	41967	+	no	1	0.55	0.0	184.5	3.1e-51	!	-
IMGVR_UViG_2718218492_000002|2718218492|2718229341|2921510-2975851_II_3583	IMGVR_UViG_2718218492_000002|2718218492|2718229341|2921510-2975851	-	group-II-D1D4-6	RF02005	cm	1	225	3583	3358	-	no	1	0.55	0.0	184.5	3.1e-51	!	-
IMGVR_UViG_2718218493_000004|2718218493|2718229346|2938732-2960569_II_4952	IMGVR_UViG_2718218493_000004|2718218493|2718229346|2938732-2960569	-	group-II-D1D4-6	RF02005	cm	1	225	4952	4727	-	no	1	0.56	0.0	181.4	3e-50	!	-
IMGVR_UViG_2718218493_000006|2718218493|2718229346|3546545-3586705_II_39023	IMGVR_UViG_2718218493_000006|2718218493|2718229346|3546545-3586705	-	group-II-D1D4-6	RF02005	cm	1	225	39023	38798	-	no	1	0.56	0.0	186.6	6.7e-52	!	-
IMGVR_UViG_2718218494_000001|2718218494|2718229350|887-69243_II_18511	IMGVR_UViG_2718218494_000001|2718218494|2718229350|887-69243	-	group-II-D1D4-6	RF02005	cm	1	225	18511	18286	-	no	1	0.56	0.0	186.6	6.7e-52	!	-
IMGVR_UViG_2718218494_000007|2718218494|2718229353|3543094-3583254_II_39023	IMGVR_UViG_2718218494_000007|2718218494|2718229353|3543094-3583254	-	group-II-D1D4-6	RF02005	cm	1	225	39023	38798	-	no	1	0.56	0.0	186.6	6.7e-52	!	-
IMGVR_UViG_2718218494_000008|2718218494|2718229353|4019776-4071993_II_4454	IMGVR_UViG_2718218494_000008|2718218494|2718229353|4019776-4071993	-	group-II-D1D4-6	RF02005	cm	1	225	4454	4229	-	no	1	0.56	0.0	186.6	6.7e-52	!	-
IMGVR_UViG_2721755476_000005|2721755476|2721800887|3527101-3567261_II_39023	IMGVR_UViG_2721755476_000005|2721755476|2721800887|3527101-3567261	-	group-II-D1D4-6	RF02005	cm	1	225	39023	38798	-	no	1	0.56	0.0	186.6	6.7e-52	!	-
IMGVR_UViG_2721755530_000003|2721755530|2721800985|2781520-2839112_II_4952	IMGVR_UViG_2721755530_000003|2721755530|2721800985|2781520-2839112	-	group-II-D1D4-6	RF02005	cm	1	225	4952	4727	-	no	1	0.56	0.0	181.4	3e-50	!	-
IMGVR_UViG_2721755530_000003|2721755530|2721800985|2781520-2839112_II_40706	IMGVR_UViG_2721755530_000003|2721755530|2721800985|2781520-2839112	-	group-II-D1D4-6	RF02005	cm	1	225	40706	40481	-	no	1	0.56	0.0	186.6	6.7e-52	!	-
IMGVR_UViG_2721755530_000005|2721755530|2721800985|3458169-3498329_II_39023	IMGVR_UViG_2721755530_000005|2721755530|2721800985|3458169-3498329	-	group-II-D1D4-6	RF02005	cm	1	225	39023	38798	-	no	1	0.56	0.0	186.6	6.7e-52	!	-
IMGVR_UViG_2721755652_000006|2721755652|2721801194|2387866-2425070_II_20597	IMGVR_UViG_2721755652_000006|2721755652|2721801194|2387866-2425070	-	Intron_gpII	RF00029	cm	1	93	20597	20521	-	no	1	0.56	0.0	61.2	7.2e-07	!	-
IMGVR_UViG_2721755652_000006|2721755652|2721801194|2387866-2425070_II_22869	IMGVR_UViG_2721755652_000006|2721755652|2721801194|2387866-2425070	-	group-II-D1D4-7	RF02012	cm	1	148	22869	22723	-	no	1	0.53	0.0	135.0	2.8e-23	!	-
IMGVR_UViG_2721755653_000006|2721755653|2721801196|2525421-2592045_II_62734	IMGVR_UViG_2721755653_000006|2721755653|2721801196|2525421-2592045	-	group-II-D1D4-1	RF01998	cm	1	84	62734	62658	-	no	1	0.65	0.0	48.0	0.0062	!	-
IMGVR_UViG_2721755653_000006|2721755653|2721801196|2525421-2592045_II_62944	IMGVR_UViG_2721755653_000006|2721755653|2721801196|2525421-2592045	-	group-II-D1D4-3	RF02001	cm	1	171	62944	62774	-	no	1	0.57	0.0	132.5	1.4e-24	!	-
IMGVR_UViG_2721755676_000001|2721755676|2721801238_II_5429	IMGVR_UViG_2721755676_000001|2721755676|2721801238	-	Intron_gpII	RF00029	cm	1	93	5429	5515	+	no	1	0.61	0.0	60.8	9.1e-07	!	-
IMGVR_UViG_2721755716_000001|2721755716|2721801326_II_18412	IMGVR_UViG_2721755716_000001|2721755716|2721801326	-	group-II-D1D4-3	RF02001	cm	1	171	18412	18583	+	no	1	0.49	0.0	146.7	4.4e-28	!	-
IMGVR_UViG_2721755716_000001|2721755716|2721801326_II_18645	IMGVR_UViG_2721755716_000001|2721755716|2721801326	-	group-II-D1D4-1	RF01998	cm	1	84	18645	18721	+	no	1	0.55	0.0	59.8	1.3e-05	!	-
IMGVR_UViG_2721755716_000001|2721755716|2721801326_II_20153	IMGVR_UViG_2721755716_000001|2721755716|2721801326	-	Intron_gpII	RF00029	cm	1	93	20153	20229	+	no	1	0.47	0.0	44.6	0.0086	!	-
IMGVR_UViG_2721755752_000001|2721755752|2721801397|242903-276494_II_1023	IMGVR_UViG_2721755752_000001|2721755752|2721801397|242903-276494	-	Intron_gpII	RF00029	cm	1	93	1023	925	-	no	1	0.52	0.0	47.9	0.0013	!	-
IMGVR_UViG_2721755752_000001|2721755752|2721801397|242903-276494_II_2808	IMGVR_UViG_2721755752_000001|2721755752|2721801397|242903-276494	-	group-II-D1D4-6	RF02005	cm	1	225	2808	2576	-	no	1	0.47	0.0	132.0	1.7e-34	!	-
IMGVR_UViG_2721755752_000002|2721755752|2721801397|534419-635151_II_13697	IMGVR_UViG_2721755752_000002|2721755752|2721801397|534419-635151	-	Intron_gpII	RF00029	cm	1	93	13697	13599	-	no	1	0.52	0.0	47.9	0.0013	!	-
IMGVR_UViG_2721755752_000002|2721755752|2721801397|534419-635151_II_48259	IMGVR_UViG_2721755752_000002|2721755752|2721801397|534419-635151	-	group-II-D1D4-4	RF02003	cm	1	138	48259	48378	+	no	1	0.46	0.0	42.3	0.0075	!	-
IMGVR_UViG_2721755752_000002|2721755752|2721801397|534419-635151_II_48268	IMGVR_UViG_2721755752_000002|2721755752|2721801397|534419-635151	-	group-II-D1D4-6	RF02005	cm	1	225	48268	48500	+	no	1	0.47	0.0	132.0	1.7e-34	!	-
IMGVR_UViG_2721755752_000002|2721755752|2721801397|534419-635151_II_50053	IMGVR_UViG_2721755752_000002|2721755752|2721801397|534419-635151	-	Intron_gpII	RF00029	cm	1	93	50053	50151	+	no	1	0.52	0.0	47.9	0.0013	!	-
IMGVR_UViG_2721755752_000002|2721755752|2721801397|534419-635151_II_99675	IMGVR_UViG_2721755752_000002|2721755752|2721801397|534419-635151	-	Intron_gpII	RF00029	cm	1	93	99675	99577	-	no	1	0.52	0.0	47.9	0.0013	!	-
IMGVR_UViG_2721755776_000001|2721755776|2721801445|1919311-1971878_II_25134	IMGVR_UViG_2721755776_000001|2721755776|2721801445|1919311-1971878	-	Intron_gpII	RF00029	cm	1	93	25134	25058	-	no	1	0.49	0.0	57.9	4.6e-06	!	-
IMGVR_UViG_2721755796_000005|2721755796|2721801479|1997262-2044955_II_40207	IMGVR_UViG_2721755796_000005|2721755796|2721801479|1997262-2044955	-	group-II-D1D4-5	RF02004	cm	1	201	40207	40385	+	no	1	0.56	0.0	123.2	1.1e-23	!	-
IMGVR_UViG_2721755796_000005|2721755796|2721801479|1997262-2044955_II_40799	IMGVR_UViG_2721755796_000005|2721755796|2721801479|1997262-2044955	-	Intron_gpII	RF00029	cm	1	93	40799	40883	+	no	1	0.55	0.0	56.6	9.9e-06	!	-
IMGVR_UViG_2721755829_000002|2721755829|2721801572|1448838-1502170_II_49657	IMGVR_UViG_2721755829_000002|2721755829|2721801572|1448838-1502170	-	group-II-D1D4-6	RF02005	cm	1	225	49657	49882	+	no	1	0.56	0.0	186.6	6.7e-52	!	-
IMGVR_UViG_2721755832_000003|2721755832|2721801581|3925688-3977903_II_4454	IMGVR_UViG_2721755832_000003|2721755832|2721801581|3925688-3977903	-	group-II-D1D4-6	RF02005	cm	1	225	4454	4229	-	no	1	0.56	0.0	186.6	6.7e-52	!	-
IMGVR_UViG_2721755834_000002|2721755834|2721801591|1481746-1528396_II_43054	IMGVR_UViG_2721755834_000002|2721755834|2721801591|1481746-1528396	-	group-II-D1D4-6	RF02005	cm	1	225	43054	43279	+	no	1	0.56	0.0	181.4	3e-50	!	-
IMGVR_UViG_2721755834_000004|2721755834|2721801591|3070750-3115120_II_4267	IMGVR_UViG_2721755834_000004|2721755834|2721801591|3070750-3115120	-	group-II-D1D4-6	RF02005	cm	1	225	4267	4042	-	no	1	0.56	0.0	181.4	3e-50	!	-
IMGVR_UViG_2724679215_000008|2724679215|2724717914|159-40629_II_22419	IMGVR_UViG_2724679215_000008|2724679215|2724717914|159-40629	-	group-II-D1D4-5	RF02004	cm	1	201	22419	22614	+	no	1	0.51	0.0	124.7	4.6e-24	!	-
IMGVR_UViG_2724679215_000008|2724679215|2724717914|159-40629_II_25059	IMGVR_UViG_2724679215_000008|2724679215|2724717914|159-40629	-	Intron_gpII	RF00029	cm	1	93	25059	25143	+	no	1	0.47	0.0	51.5	0.00018	!	-
IMGVR_UViG_2724679216_000006|2724679216|2724717939|3-25099_II_7054	IMGVR_UViG_2724679216_000006|2724679216|2724717939|3-25099	-	group-II-D1D4-5	RF02004	cm	1	201	7054	7249	+	no	1	0.51	0.0	124.7	4.6e-24	!	-
IMGVR_UViG_2724679216_000006|2724679216|2724717939|3-25099_II_9685	IMGVR_UViG_2724679216_000006|2724679216|2724717939|3-25099	-	Intron_gpII	RF00029	cm	1	93	9685	9769	+	no	1	0.47	0.0	51.5	0.00018	!	-
IMGVR_UViG_2724679221_000008|2724679221|2724718144|213-40695_II_22435	IMGVR_UViG_2724679221_000008|2724679221|2724718144|213-40695	-	group-II-D1D4-5	RF02004	cm	1	201	22435	22630	+	no	1	0.51	0.0	124.7	4.6e-24	!	-
IMGVR_UViG_2724679221_000008|2724679221|2724718144|213-40695_II_25071	IMGVR_UViG_2724679221_000008|2724679221|2724718144|213-40695	-	Intron_gpII	RF00029	cm	1	93	25071	25155	+	no	1	0.47	0.0	51.5	0.00018	!	-
IMGVR_UViG_2724679222_000010|2724679222|2724718190|108-40952_II_22796	IMGVR_UViG_2724679222_000010|2724679222|2724718190|108-40952	-	group-II-D1D4-5	RF02004	cm	1	201	22796	22991	+	no	1	0.51	0.0	124.7	4.6e-24	!	-
IMGVR_UViG_2724679222_000010|2724679222|2724718190|108-40952_II_25433	IMGVR_UViG_2724679222_000010|2724679222|2724718190|108-40952	-	Intron_gpII	RF00029	cm	1	93	25433	25517	+	no	1	0.47	0.0	51.5	0.00018	!	-
IMGVR_UViG_2724679223_000003|2724679223|2724718212|78-40781_II_22660	IMGVR_UViG_2724679223_000003|2724679223|2724718212|78-40781	-	group-II-D1D4-5	RF02004	cm	1	201	22660	22855	+	no	1	0.51	0.0	124.7	4.6e-24	!	-
IMGVR_UViG_2724679223_000003|2724679223|2724718212|78-40781_II_25292	IMGVR_UViG_2724679223_000003|2724679223|2724718212|78-40781	-	Intron_gpII	RF00029	cm	1	93	25292	25376	+	no	1	0.47	0.0	51.5	0.00018	!	-
IMGVR_UViG_2724679225_000002|2724679225|2724718265|108-40820_II_22659	IMGVR_UViG_2724679225_000002|2724679225|2724718265|108-40820	-	group-II-D1D4-5	RF02004	cm	1	201	22659	22854	+	no	1	0.51	0.0	124.7	4.6e-24	!	-
IMGVR_UViG_2724679225_000002|2724679225|2724718265|108-40820_II_25301	IMGVR_UViG_2724679225_000002|2724679225|2724718265|108-40820	-	Intron_gpII	RF00029	cm	1	93	25301	25385	+	no	1	0.47	0.0	51.5	0.00018	!	-
IMGVR_UViG_2724679228_000005|2724679228|2724718361|108-40641_II_22488	IMGVR_UViG_2724679228_000005|2724679228|2724718361|108-40641	-	group-II-D1D4-5	RF02004	cm	1	201	22488	22683	+	no	1	0.51	0.0	124.7	4.6e-24	!	-
IMGVR_UViG_2724679228_000005|2724679228|2724718361|108-40641_II_25122	IMGVR_UViG_2724679228_000005|2724679228|2724718361|108-40641	-	Intron_gpII	RF00029	cm	1	93	25122	25206	+	no	1	0.47	0.0	51.5	0.00018	!	-
IMGVR_UViG_2724679469_000004|2724679469|2724736426|112-4910_II_876	IMGVR_UViG_2724679469_000004|2724679469|2724736426|112-4910	-	group-II-D1D4-3	RF02001	cm	1	171	876	1048	+	no	1	0.40	0.0	146.5	5.1e-28	!	-
IMGVR_UViG_2724679469_000004|2724679469|2724736426|112-4910_II_1085	IMGVR_UViG_2724679469_000004|2724679469|2724736426|112-4910	-	group-II-D1D4-1	RF01998	cm	1	84	1085	1147	+	no	1	0.43	0.0	48.9	0.004	!	-
IMGVR_UViG_2724679471_000002|2724679471|2724736470|126-4924_II_876	IMGVR_UViG_2724679471_000002|2724679471|2724736470|126-4924	-	group-II-D1D4-3	RF02001	cm	1	171	876	1048	+	no	1	0.41	0.0	145.8	7.3e-28	!	-
IMGVR_UViG_2724679471_000002|2724679471|2724736470|126-4924_II_1085	IMGVR_UViG_2724679471_000002|2724679471|2724736470|126-4924	-	group-II-D1D4-1	RF01998	cm	1	84	1085	1147	+	no	1	0.43	0.0	48.9	0.004	!	-
IMGVR_UViG_2724679529_000001|2724679529|2724743756_II_71	IMGVR_UViG_2724679529_000001|2724679529|2724743756	-	group-II-D1D4-4	RF02003	cm	1	70	71	1	-	3'	3	0.55	0.0	44.3	0.0024	!	-
IMGVR_UViG_2728368993_000001|2728368993|2728383210|2049002-2163818_II_295	IMGVR_UViG_2728368993_000001|2728368993|2728383210|2049002-2163818	-	group-II-D1D4-5	RF02004	cm	1	201	295	113	-	no	1	0.39	0.0	72.9	8.2e-11	!	-
IMGVR_UViG_2728369102_000001|2728369102|2728396788_II_1568	IMGVR_UViG_2728369102_000001|2728369102|2728396788	-	group-II-D1D4-5	RF02004	cm	1	201	1568	1390	-	no	1	0.40	0.0	124.0	7e-24	!	-
IMGVR_UViG_2728369350_000005|2728369350|2728434634|3395419-3445268_II_13795	IMGVR_UViG_2728369350_000005|2728369350|2728434634|3395419-3445268	-	Intron_gpII	RF00029	cm	1	93	13795	13700	-	no	1	0.64	0.0	49.2	0.00065	!	-
IMGVR_UViG_2728369350_000005|2728369350|2728434634|3395419-3445268_II_22075	IMGVR_UViG_2728369350_000005|2728369350|2728434634|3395419-3445268	-	Intron_gpII	RF00029	cm	1	93	22075	21990	-	no	1	0.65	0.0	46.5	0.003	!	-
IMGVR_UViG_2728369381_000001|2728369381|2728434720|454921-490869_II_33714	IMGVR_UViG_2728369381_000001|2728369381|2728434720|454921-490869	-	group-II-D1D4-7	RF02012	cm	1	148	33714	33861	+	no	1	0.59	0.0	120.9	4.7e-20	!	-
IMGVR_UViG_2728369386_000004|2728369386|2728434736|1789562-1839363_II_47495	IMGVR_UViG_2728369386_000004|2728369386|2728434736|1789562-1839363	-	group-II-D1D4-6	RF02005	cm	1	225	47495	47720	+	no	1	0.56	0.0	186.6	6.7e-52	!	-
IMGVR_UViG_2728369386_000005|2728369386|2728434736|2191744-2270263_II_39439	IMGVR_UViG_2728369386_000005|2728369386|2728434736|2191744-2270263	-	group-II-D1D4-6	RF02005	cm	1	225	39439	39664	+	no	1	0.56	0.0	186.6	6.7e-52	!	-
IMGVR_UViG_2728369386_000006|2728369386|2728434736|2381896-2432604_II_47126	IMGVR_UViG_2728369386_000006|2728369386|2728434736|2381896-2432604	-	group-II-D1D4-6	RF02005	cm	1	225	47126	47351	+	no	1	0.56	0.0	186.6	6.7e-52	!	-
IMGVR_UViG_2728369386_000009|2728369386|2728434736|4540593-4591909_II_4188	IMGVR_UViG_2728369386_000009|2728369386|2728434736|4540593-4591909	-	group-II-D1D4-6	RF02005	cm	1	225	4188	3963	-	no	1	0.56	0.0	186.6	6.7e-52	!	-
IMGVR_UViG_2728369388_000003|2728369388|2728434744|1398682-1439852_II_14436	IMGVR_UViG_2728369388_000003|2728369388|2728434744|1398682-1439852	-	group-II-D1D4-6	RF02005	cm	1	225	14436	14211	-	no	1	0.56	0.0	186.6	6.7e-52	!	-
IMGVR_UViG_2728369388_000004|2728369388|2728434744|3620711-3660877_II_39029	IMGVR_UViG_2728369388_000004|2728369388|2728434744|3620711-3660877	-	group-II-D1D4-6	RF02005	cm	1	225	39029	38804	-	no	1	0.56	0.0	186.6	6.7e-52	!	-
IMGVR_UViG_2728369556_000003|2728369556|2728454824|221-44562_II_8438	IMGVR_UViG_2728369556_000003|2728369556|2728454824|221-44562	-	group-II-D1D4-6	RF02005	cm	1	225	8438	8213	-	no	1	0.55	0.0	184.5	3.1e-51	!	-
IMGVR_UViG_2731957876_000006|2731957876|2732019883|52153-96324_II_6063	IMGVR_UViG_2731957876_000006|2731957876|2732019883|52153-96324	-	Intron_gpII	RF00029	cm	1	93	6063	5977	-	no	1	0.57	0.0	57.9	4.6e-06	!	-
IMGVR_UViG_2731957877_000004|2731957877|2732019922|226-39345_II_1011	IMGVR_UViG_2731957877_000004|2731957877|2732019922|226-39345	-	Intron_gpII	RF00029	cm	1	93	1011	925	-	no	1	0.57	0.0	57.9	4.6e-06	!	-
IMGVR_UViG_2731957878_000002|2731957878|2732019986|85606-129777_II_6063	IMGVR_UViG_2731957878_000002|2731957878|2732019986|85606-129777	-	Intron_gpII	RF00029	cm	1	93	6063	5977	-	no	1	0.57	0.0	57.9	4.6e-06	!	-
IMGVR_UViG_2734481901_000001|2734481901|2734482162_II_2603	IMGVR_UViG_2734481901_000001|2734481901|2734482162	-	group-II-D1D4-3	RF02001	cm	1	171	2603	2795	+	no	1	0.42	2.5	84.7	7.3e-13	!	-
IMGVR_UViG_2734482258_000004|2734482258|2734625448|1331052-1394680_II_46069	IMGVR_UViG_2734482258_000004|2734482258|2734625448|1331052-1394680	-	Intron_gpII	RF00029	cm	1	93	46069	45993	-	no	1	0.58	0.0	55.8	1.6e-05	!	-
IMGVR_UViG_2734482258_000004|2734482258|2734625448|1331052-1394680_II_48152	IMGVR_UViG_2734482258_000004|2734482258|2734625448|1331052-1394680	-	group-II-D1D4-7	RF02012	cm	1	148	48152	48003	-	no	1	0.61	0.0	114.1	1.8e-18	!	-
IMGVR_UViG_2737471871_000003|2737471871|2737503002|58708-68379_II_8755	IMGVR_UViG_2737471871_000003|2737471871|2737503002|58708-68379	-	Intron_gpII	RF00029	cm	1	93	8755	8679	-	no	1	0.55	0.0	65.8	5.4e-08	!	-
IMGVR_UViG_2737471892_000002|2737471892|2737503923|45919-80094_II_21498	IMGVR_UViG_2737471892_000002|2737471892|2737503923|45919-80094	-	Intron_gpII	RF00029	cm	1	93	21498	21417	-	no	1	0.51	0.0	52.5	9.6e-05	!	-
IMGVR_UViG_2737471892_000002|2737471892|2737503923|45919-80094_II_23412	IMGVR_UViG_2737471892_000002|2737471892|2737503923|45919-80094	-	group-II-D1D4-4	RF02003	cm	1	138	23412	23236	-	no	1	0.46	0.0	98.4	7.1e-17	!	-
IMGVR_UViG_2737471923_000001|2737471923|2737504921|1-16229_II_777	IMGVR_UViG_2737471923_000001|2737471923|2737504921|1-16229	-	group-II-D1D4-4	RF02003	cm	1	138	777	601	-	no	1	0.46	0.0	98.4	7.1e-17	!	-
IMGVR_UViG_2737471923_000002|2737471923|2737504922|1-33832_II_913	IMGVR_UViG_2737471923_000002|2737471923|2737504922|1-33832	-	Intron_gpII	RF00029	cm	1	93	913	994	+	no	1	0.51	0.0	52.5	9.6e-05	!	-
IMGVR_UViG_2737471925_000001|2737471925|2737504952_II_94	IMGVR_UViG_2737471925_000001|2737471925|2737504952	-	Intron_gpII	RF00029	cm	1	93	94	18	-	no	1	0.52	0.0	65.4	6.9e-08	!	-
IMGVR_UViG_2737471925_000001|2737471925|2737504952_II_2311	IMGVR_UViG_2737471925_000001|2737471925|2737504952	-	group-II-D1D4-7	RF02012	cm	1	148	2311	2183	-	no	1	0.45	0.0	84.2	1.3e-11	!	-
IMGVR_UViG_2737471925_000001|2737471925|2737504952_II_16587	IMGVR_UViG_2737471925_000001|2737471925|2737504952	-	Intron_gpII	RF00029	cm	1	93	16587	16480	-	no	1	0.48	0.0	51.3	0.00019	!	-
IMGVR_UViG_2737471925_000001|2737471925|2737504952_II_19146	IMGVR_UViG_2737471925_000001|2737471925|2737504952	-	group-II-D1D4-5	RF02004	cm	1	201	19146	18975	-	no	1	0.41	0.0	49.7	7.4e-05	!	-
IMGVR_UViG_2737471925_000001|2737471925|2737504952_II_24683	IMGVR_UViG_2737471925_000001|2737471925|2737504952	-	Intron_gpII	RF00029	cm	1	93	24683	24596	-	no	1	0.53	0.0	51.7	0.00015	!	-
IMGVR_UViG_2737471925_000001|2737471925|2737504952_II_27327	IMGVR_UViG_2737471925_000001|2737471925|2737504952	-	group-II-D1D4-5	RF02004	cm	1	201	27327	27129	-	no	1	0.47	0.0	152.7	3e-31	!	-
IMGVR_UViG_2737471970_000005|2737471970|2737506258|118556-157588_II_10787	IMGVR_UViG_2737471970_000005|2737471970|2737506258|118556-157588	-	group-II-D1D4-4	RF02003	cm	1	138	10787	10963	+	no	1	0.46	0.0	98.4	7.1e-17	!	-
IMGVR_UViG_2737471970_000005|2737471970|2737506258|118556-157588_II_12701	IMGVR_UViG_2737471970_000005|2737471970|2737506258|118556-157588	-	Intron_gpII	RF00029	cm	1	93	12701	12782	+	no	1	0.51	0.0	52.5	9.6e-05	!	-
IMGVR_UViG_2740891848_000002|2740891848|2740894164|2394221-2439738_II_8146	IMGVR_UViG_2740891848_000002|2740891848|2740894164|2394221-2439738	-	group-II-D1D4-1	RF01998	cm	1	84	8146	8044	-	no	1	0.60	0.0	55.9	9.9e-05	!	-
IMGVR_UViG_2740891848_000002|2740891848|2740894164|2394221-2439738_II_8352	IMGVR_UViG_2740891848_000002|2740891848|2740894164|2394221-2439738	-	group-II-D1D4-3	RF02001	cm	1	171	8352	8181	-	no	1	0.60	0.1	139.1	3.2e-26	!	-
IMGVR_UViG_2740892380_000015|2740892380|2740978732|96558-112568_II_4591	IMGVR_UViG_2740892380_000015|2740892380|2740978732|96558-112568	-	Intron_gpII	RF00029	cm	1	93	4591	4507	-	no	1	0.55	0.0	54.8	2.7e-05	!	-
IMGVR_UViG_2740892380_000015|2740892380|2740978732|96558-112568_II_7257	IMGVR_UViG_2740892380_000015|2740892380|2740978732|96558-112568	-	group-II-D1D4-5	RF02004	cm	1	201	7257	7036	-	no	1	0.50	0.0	167.1	6.4e-35	!	-
IMGVR_UViG_2740892380_000017|2740892380|2740978797|11331-37823_II_26482	IMGVR_UViG_2740892380_000017|2740892380|2740978797|11331-37823	-	Intron_gpII	RF00029	cm	1	93	26482	26397	-	no	1	0.62	0.0	47.8	0.0014	!	-
IMGVR_UViG_2740892410_000002|2740892410|2740981510|849134-912153_II_61309	IMGVR_UViG_2740892410_000002|2740892410|2740981510|849134-912153	-	group-II-D1D4-3	RF02001	cm	1	171	61309	61151	-	no	1	0.56	0.0	100.5	9.8e-17	!	-
IMGVR_UViG_2740892431_000009|2740892431|2740984170_II_1163	IMGVR_UViG_2740892431_000009|2740892431|2740984170	-	group-II-D1D4-3	RF02001	cm	1	171	1163	993	-	no	1	0.61	1.0	93.9	3.9e-15	!	-
IMGVR_UViG_2740892495_000001|2740892495|2740989402|2978-43103_II_39382	IMGVR_UViG_2740892495_000001|2740892495|2740989402|2978-43103	-	group-II-D1D4-3	RF02001	cm	1	171	39382	39554	+	no	1	0.48	0.0	147.7	2.5e-28	!	-
IMGVR_UViG_2740892495_000001|2740892495|2740989402|2978-43103_II_39614	IMGVR_UViG_2740892495_000001|2740892495|2740989402|2978-43103	-	group-II-D1D4-1	RF01998	cm	1	84	39614	39688	+	no	1	0.47	0.0	68.4	1.4e-07	!	-
IMGVR_UViG_2744054414_000001|2744054414|2744055622|3-45818_II_37871	IMGVR_UViG_2744054414_000001|2744054414|2744055622|3-45818	-	Intron_gpII	RF00029	cm	1	93	37871	37947	+	no	1	0.60	0.0	65.2	7.5e-08	!	-
IMGVR_UViG_2744054442_000002|2744054442|2744058710_II_12301	IMGVR_UViG_2744054442_000002|2744054442|2744058710	-	group-II-D1D4-5	RF02004	cm	1	201	12301	12479	+	no	1	0.40	0.1	121.8	2.4e-23	!	-
IMGVR_UViG_2744054442_000002|2744054442|2744058710_II_12994	IMGVR_UViG_2744054442_000002|2744054442|2744058710	-	Intron_gpII	RF00029	cm	1	93	12994	13078	+	no	1	0.48	0.0	49.0	0.00073	!	-
IMGVR_UViG_2744054503_000001|2744054503|2744062531|2049002-2163818_II_295	IMGVR_UViG_2744054503_000001|2744054503|2744062531|2049002-2163818	-	group-II-D1D4-5	RF02004	cm	1	201	295	113	-	no	1	0.39	0.0	72.9	8.2e-11	!	-
IMGVR_UViG_2744054912_000003|2744054912|2744101525_II_20343	IMGVR_UViG_2744054912_000003|2744054912|2744101525	-	group-II-D1D4-1	RF01998	cm	1	84	20343	20261	-	no	1	0.60	0.0	48.7	0.0045	!	-
IMGVR_UViG_2744054912_000003|2744054912|2744101525_II_20530	IMGVR_UViG_2744054912_000003|2744054912|2744101525	-	group-II-D1D4-3	RF02001	cm	1	171	20530	20360	-	no	1	0.61	1.0	93.9	3.9e-15	!	-
IMGVR_UViG_2744054925_000005|2744054925|2744102051|209270-236906_II_25979	IMGVR_UViG_2744054925_000005|2744054925|2744102051|209270-236906	-	group-II-D1D4-6	RF02005	cm	1	225	25979	26204	+	no	1	0.56	0.0	186.6	6.7e-52	!	-
IMGVR_UViG_2744054925_000009|2744054925|2744102062|185615-224559_II_31541	IMGVR_UViG_2744054925_000009|2744054925|2744102062|185615-224559	-	group-II-D1D4-6	RF02005	cm	1	225	31541	31328	-	no	1	0.56	0.0	164.1	9.9e-45	!	-
IMGVR_UViG_2744054950_000009|2744054950|2744103912_II_7358	IMGVR_UViG_2744054950_000009|2744054950|2744103912	-	group-II-D1D4-6	RF02005	cm	1	84	7358	7440	+	3'	3	0.54	0.0	45.9	4.5e-07	!	-
IMGVR_UViG_2744054950_000014|2744054950|2744103924_II_15598	IMGVR_UViG_2744054950_000014|2744054950|2744103924	-	Intron_gpII	RF00029	cm	1	93	15598	15508	-	no	1	0.56	0.0	57.8	5e-06	!	-
IMGVR_UViG_2744054959_000002|2744054959|2744105984_II_8890	IMGVR_UViG_2744054959_000002|2744054959|2744105984	-	group-II-D1D4-6	RF02005	cm	1	225	8890	9115	+	no	1	0.56	0.0	186.6	6.7e-52	!	-
IMGVR_UViG_2744054959_000003|2744054959|2744105996_II_6937	IMGVR_UViG_2744054959_000003|2744054959|2744105996	-	group-II-D1D4-6	RF02005	cm	1	225	6937	7162	+	no	1	0.56	0.0	186.6	6.7e-52	!	-
IMGVR_UViG_2744054959_000007|2744054959|2744105924|27970-60953_II_30792	IMGVR_UViG_2744054959_000007|2744054959|2744105924|27970-60953	-	group-II-D1D4-6	RF02005	cm	1	225	30792	30567	-	no	1	0.56	0.0	186.6	6.7e-52	!	-
IMGVR_UViG_2744054985_000001|2744054985|2744110114|14290-43737_II_17478	IMGVR_UViG_2744054985_000001|2744054985|2744110114|14290-43737	-	group-II-D1D4-3	RF02001	cm	1	171	17478	17651	+	no	1	0.48	0.0	143.5	2.7e-27	!	-
IMGVR_UViG_2744054985_000001|2744054985|2744110114|14290-43737_II_17692	IMGVR_UViG_2744054985_000001|2744054985|2744110114|14290-43737	-	group-II-D1D4-1	RF01998	cm	1	84	17692	17777	+	no	1	0.43	0.0	78.3	7.8e-10	!	-
IMGVR_UViG_2747842529_000001|2747842529|2747852908_II_6428	IMGVR_UViG_2747842529_000001|2747842529|2747852908	-	group-II-D1D4-6	RF02005	cm	1	225	6428	6176	-	no	1	0.44	0.0	127.2	5.8e-33	!	-
IMGVR_UViG_2751185645_000005|2751185645|2751238478|3-23397_II_5729	IMGVR_UViG_2751185645_000005|2751185645|2751238478|3-23397	-	Intron_gpII	RF00029	cm	1	93	5729	5825	+	no	1	0.59	0.0	53.5	5.5e-05	!	-
IMGVR_UViG_2751185920_000001|2751185920|2751258765_II_36488	IMGVR_UViG_2751185920_000001|2751185920|2751258765	-	group-II-D1D4-6	RF02005	cm	1	225	36488	36713	+	no	1	0.56	0.0	186.6	6.7e-52	!	-
IMGVR_UViG_2751185961_000010|2751185961|2751262740_II_8560	IMGVR_UViG_2751185961_000010|2751185961|2751262740	-	group-II-D1D4-4	RF02003	cm	1	138	8560	8713	+	no	1	0.57	0.0	80.9	1.7e-12	!	-
IMGVR_UViG_2754412323_000002|2754412323|2754415428|1-4715_II_1	IMGVR_UViG_2754412323_000002|2754412323|2754415428|1-4715	-	Intron_gpII	RF00029	cm	2	93	1	76	+	5'	2	0.63	0.0	53.2	6.5e-05	!	-
IMGVR_UViG_2754412369_000004|2754412369|2754418407|2-37456_II_1	IMGVR_UViG_2754412369_000004|2754412369|2754418407|2-37456	-	Intron_gpII	RF00029	cm	3	93	1	75	+	5'	2	0.67	0.0	53.7	5.1e-05	!	-
IMGVR_UViG_2757320361_000001|2757320361|2757325615|161722-205640_II_9580	IMGVR_UViG_2757320361_000001|2757320361|2757325615|161722-205640	-	group-II-D1D4-3	RF02001	cm	1	171	9580	9751	+	no	1	0.45	0.0	148.7	1.4e-28	!	-
IMGVR_UViG_2757320361_000001|2757320361|2757325615|161722-205640_II_9805	IMGVR_UViG_2757320361_000001|2757320361|2757325615|161722-205640	-	group-II-D1D4-1	RF01998	cm	1	84	9805	9875	+	no	1	0.49	0.0	48.0	0.0062	!	-
IMGVR_UViG_2757320525_000001|2757320525|2757339493_II_12142	IMGVR_UViG_2757320525_000001|2757320525|2757339493	-	group-II-D1D4-6	RF02005	cm	1	225	12142	12364	+	no	1	0.56	0.0	177.9	3.9e-49	!	-
IMGVR_UViG_2758568009_000001|2758568009|2758569074|1216314-1251732_II_20458	IMGVR_UViG_2758568009_000001|2758568009|2758569074|1216314-1251732	-	group-II-D1D4-5	RF02004	cm	1	201	20458	20655	+	no	1	0.53	0.0	165.1	2e-34	!	-
IMGVR_UViG_2758568009_000001|2758568009|2758569074|1216314-1251732_II_23097	IMGVR_UViG_2758568009_000001|2758568009|2758569074|1216314-1251732	-	Intron_gpII	RF00029	cm	1	93	23097	23185	+	no	1	0.53	0.0	54.7	2.8e-05	!	-
IMGVR_UViG_2765235967_000005|2765235967|2765259576|2558124-2603050_II_44499	IMGVR_UViG_2765235967_000005|2765235967|2765259576|2558124-2603050	-	group-II-D1D4-3	RF02001	cm	1	171	44499	44328	-	no	1	0.58	0.0	129.3	8.1e-24	!	-
IMGVR_UViG_2767802214_000001|2767802214|2767831747_II_115	IMGVR_UViG_2767802214_000001|2767802214|2767831747	-	Intron_gpII	RF00029	cm	1	93	115	191	+	no	1	0.52	0.0	58.9	2.7e-06	!	-
IMGVR_UViG_2767802349_000003|2767802349|2767842210_II_91057	IMGVR_UViG_2767802349_000003|2767802349|2767842210	-	Intron_gpII	RF00029	cm	1	93	91057	90982	-	no	1	0.54	0.0	54.8	2.6e-05	!	-
IMGVR_UViG_2767802349_000003|2767802349|2767842210_II_92784	IMGVR_UViG_2767802349_000003|2767802349|2767842210	-	group-II-D1D4-2	RF01999	cm	1	118	92784	92669	-	no	1	0.47	0.0	112.7	2.2e-19	!	-
IMGVR_UViG_2767802352_000001|2767802352|2767842405|218-22194_II_5171	IMGVR_UViG_2767802352_000001|2767802352|2767842405|218-22194	-	group-II-D1D4-3	RF02001	cm	1	171	5171	5340	+	no	1	0.58	0.1	68.6	6.4e-09	!	-
IMGVR_UViG_2770939556_000004|2770939556|2770961517|45074-73226_II_23950	IMGVR_UViG_2770939556_000004|2770939556|2770961517|45074-73226	-	Intron_gpII	RF00029	cm	1	93	23950	23811	-	no	1	0.40	0.0	44.6	0.0087	!	-
IMGVR_UViG_2770939556_000004|2770939556|2770961517|45074-73226_II_26562	IMGVR_UViG_2770939556_000004|2770939556|2770961517|45074-73226	-	group-II-D1D4-5	RF02004	cm	1	201	26562	26348	-	no	1	0.46	0.0	147.5	6.4e-30	!	-
IMGVR_UViG_2772190746_000002|2772190746|2772209101|917971-971526_II_1097	IMGVR_UViG_2772190746_000002|2772190746|2772209101|917971-971526	-	group-II-D1D4-4	RF02003	cm	1	138	1097	1229	+	no	1	0.64	0.1	103.9	3e-18	!	-
IMGVR_UViG_2775506842_000002|2775506842|2775517512|655617-690923_II_33307	IMGVR_UViG_2775506842_000002|2775506842|2775517512|655617-690923	-	Intron_gpII	RF00029	cm	1	93	33307	33383	+	no	1	0.51	0.0	62.5	3.5e-07	!	-
IMGVR_UViG_2775506952_000001|2775506952|2775532437|588552-634027_II_3280	IMGVR_UViG_2775506952_000001|2775506952|2775532437|588552-634027	-	group-II-D1D4-7	RF02012	cm	1	148	3280	3428	+	no	1	0.48	0.0	117.2	3.3e-19	!	-
IMGVR_UViG_2778260943_000001|2778260943|2778265454|1681010-1732024_II_49237	IMGVR_UViG_2778260943_000001|2778260943|2778265454|1681010-1732024	-	group-II-D1D4-4	RF02003	cm	1	138	49237	49370	+	no	1	0.45	0.0	88.5	2.1e-14	!	-
IMGVR_UViG_2778261056_000004|2778261056|2778274485|19897-62181_II_2453	IMGVR_UViG_2778261056_000004|2778261056|2778274485|19897-62181	-	group-II-D1D4-6	RF02005	cm	1	225	2453	2228	-	no	1	0.56	0.0	186.6	6.7e-52	!	-
IMGVR_UViG_2778261110_000001|2778261110|2778280101_II_61	IMGVR_UViG_2778261110_000001|2778261110|2778280101	-	group-II-D1D4-6	RF02005	cm	1	60	61	1	-	3'	3	0.54	0.0	32.5	0.0084	!	-
IMGVR_UViG_2778261110_000002|2778261110|2778280118_II_61	IMGVR_UViG_2778261110_000002|2778261110|2778280118	-	group-II-D1D4-6	RF02005	cm	1	60	61	1	-	3'	3	0.54	0.0	32.5	0.0084	!	-
IMGVR_UViG_2778261116_000001|2778261116|2778281353_II_61	IMGVR_UViG_2778261116_000001|2778261116|2778281353	-	group-II-D1D4-6	RF02005	cm	1	60	61	1	-	3'	3	0.54	0.0	32.5	0.0084	!	-
IMGVR_UViG_2778261116_000002|2778261116|2778281371_II_61	IMGVR_UViG_2778261116_000002|2778261116|2778281371	-	group-II-D1D4-6	RF02005	cm	1	60	61	1	-	3'	3	0.54	0.0	32.5	0.0084	!	-
IMGVR_UViG_2778261193_000001|2778261193|2778289600_II_25150	IMGVR_UViG_2778261193_000001|2778261193|2778289600	-	group-II-D1D4-6	RF02005	cm	1	60	25150	25210	+	3'	3	0.54	0.0	32.5	0.0084	!	-
IMGVR_UViG_2778261193_000002|2778261193|2778289619_II_61	IMGVR_UViG_2778261193_000002|2778261193|2778289619	-	group-II-D1D4-6	RF02005	cm	1	60	61	1	-	3'	3	0.54	0.0	32.5	0.0084	!	-
IMGVR_UViG_2778261193_000003|2778261193|2778289618_II_61	IMGVR_UViG_2778261193_000003|2778261193|2778289618	-	group-II-D1D4-6	RF02005	cm	1	60	61	1	-	3'	3	0.54	0.0	32.5	0.0084	!	-
IMGVR_UViG_2778261193_000005|2778261193|2778289606_II_14058	IMGVR_UViG_2778261193_000005|2778261193|2778289606	-	group-II-D1D4-6	RF02005	cm	1	60	14058	14118	+	3'	3	0.54	0.0	32.5	0.0084	!	-
IMGVR_UViG_2778261417_000008|2778261417|2778308732_II_7666	IMGVR_UViG_2778261417_000008|2778261417|2778308732	-	Intron_gpII	RF00029	cm	1	93	7666	7580	-	no	1	0.61	0.0	60.8	9.1e-07	!	-
IMGVR_UViG_2778261539_000001|2778261539|2778321312_II_61	IMGVR_UViG_2778261539_000001|2778261539|2778321312	-	group-II-D1D4-6	RF02005	cm	1	60	61	1	-	3'	3	0.54	0.0	32.5	0.0084	!	-
IMGVR_UViG_2778261539_000002|2778261539|2778321333_II_61	IMGVR_UViG_2778261539_000002|2778261539|2778321333	-	group-II-D1D4-6	RF02005	cm	1	60	61	1	-	3'	3	0.54	0.0	32.5	0.0084	!	-
IMGVR_UViG_2784132175_000002|2784132175|2784155214_II_1522	IMGVR_UViG_2784132175_000002|2784132175|2784155214	-	Intron_gpII	RF00029	cm	1	93	1522	1419	-	no	1	0.47	0.0	56.0	1.4e-05	!	-
IMGVR_UViG_2786546906_000006|2786546906|2786663483|151-19580_II_8175	IMGVR_UViG_2786546906_000006|2786546906|2786663483|151-19580	-	Intron_gpII	RF00029	cm	1	93	8175	8248	+	no	1	0.61	0.0	51.1	0.00022	!	-
IMGVR_UViG_2786546906_000008|2786546906|2786663557|2-19618_II_11396	IMGVR_UViG_2786546906_000008|2786546906|2786663557|2-19618	-	Intron_gpII	RF00029	cm	1	93	11396	11470	+	no	1	0.61	0.0	51.9	0.00014	!	-
IMGVR_UViG_2788500069_000002|2788500069|2788533192|411514-442615_II_21982	IMGVR_UViG_2788500069_000002|2788500069|2788533192|411514-442615	-	Intron_gpII	RF00029	cm	1	93	21982	21898	-	no	1	0.52	0.0	57.9	4.7e-06	!	-
IMGVR_UViG_2788500069_000002|2788500069|2788533192|411514-442615_II_24599	IMGVR_UViG_2788500069_000002|2788500069|2788533192|411514-442615	-	group-II-D1D4-5	RF02004	cm	1	201	24599	24388	-	no	1	0.53	0.0	142.2	1.5e-28	!	-
IMGVR_UViG_2788500106_000001|2788500106|2788535496_II_5592	IMGVR_UViG_2788500106_000001|2788500106|2788535496	-	Intron_gpII	RF00029	cm	1	93	5592	5507	-	no	1	0.62	0.0	47.8	0.0014	!	-
IMGVR_UViG_2788500106_000001|2788500106|2788535496_II_8673	IMGVR_UViG_2788500106_000001|2788500106|2788535496	-	Intron_gpII	RF00029	cm	1	93	8673	8577	-	no	1	0.58	0.0	54.2	3.8e-05	!	-
IMGVR_UViG_2788500603_000001|2788500603|2788579579|39321-83293_II_1265	IMGVR_UViG_2788500603_000001|2788500603|2788579579|39321-83293	-	group-II-D1D4-6	RF02005	cm	1	225	1265	1498	+	no	1	0.50	0.0	83.4	5.2e-19	!	-
IMGVR_UViG_2791354791_000003|2791354791|2791357872|2096955-2115729_II_7050	IMGVR_UViG_2791354791_000003|2791354791|2791357872|2096955-2115729	-	Intron_gpII	RF00029	cm	1	93	7050	7136	+	no	1	0.61	0.0	60.8	9.1e-07	!	-
IMGVR_UViG_2791354791_000012|2791354791|2791357872|4799205-4815950_II_12493	IMGVR_UViG_2791354791_000012|2791354791|2791357872|4799205-4815950	-	Intron_gpII	RF00029	cm	1	93	12493	12579	+	no	1	0.61	0.0	60.8	9.1e-07	!	-
IMGVR_UViG_2791355227_000002|2791355227|2791385273|179157-209375_II_15717	IMGVR_UViG_2791355227_000002|2791355227|2791385273|179157-209375	-	group-II-D1D4-1	RF01998	cm	1	84	15717	15648	-	no	1	0.46	0.0	50.1	0.0021	!	-
IMGVR_UViG_2791355227_000002|2791355227|2791385273|179157-209375_II_15947	IMGVR_UViG_2791355227_000002|2791355227|2791385273|179157-209375	-	group-II-D1D4-3	RF02001	cm	1	171	15947	15776	-	no	1	0.42	0.0	146.3	5.4e-28	!	-
IMGVR_UViG_2791355390_000002|2791355390|2791394911|123136-185741_II_371	IMGVR_UViG_2791355390_000002|2791355390|2791394911|123136-185741	-	group-II-D1D4-7	RF02012	cm	1	148	371	519	+	no	1	0.58	0.0	105.9	1.4e-16	!	-
IMGVR_UViG_2791355390_000002|2791355390|2791394911|123136-185741_II_2410	IMGVR_UViG_2791355390_000002|2791355390|2791394911|123136-185741	-	Intron_gpII	RF00029	cm	1	93	2410	2487	+	no	1	0.58	0.0	49.3	0.00062	!	-
IMGVR_UViG_2791355470_000002|2791355470|2791416573|80126-123500_II_2660	IMGVR_UViG_2791355470_000002|2791355470|2791416573|80126-123500	-	Intron_gpII	RF00029	cm	1	93	2660	2584	-	no	1	0.56	0.0	60.4	1.1e-06	!	-
IMGVR_UViG_2791355470_000002|2791355470|2791416573|80126-123500_II_3408	IMGVR_UViG_2791355470_000002|2791355470|2791416573|80126-123500	-	group-II-D1D4-7	RF02012	cm	1	148	3408	3270	-	no	1	0.53	0.0	69.6	3.2e-08	!	-
IMGVR_UViG_2791355595_000003|2791355595|2791427871_II_12747	IMGVR_UViG_2791355595_000003|2791355595|2791427871	-	Intron_gpII	RF00029	cm	1	93	12747	12673	-	no	1	0.56	0.0	44.4	0.0094	!	-
IMGVR_UViG_2795385502_000006|2795385502|2795435681|2-15556_II_13146	IMGVR_UViG_2795385502_000006|2795385502|2795435681|2-15556	-	Intron_gpII	RF00029	cm	1	93	13146	13069	-	no	1	0.58	0.0	49.3	0.00062	!	-
IMGVR_UViG_2795385502_000006|2795385502|2795435681|2-15556_II_15185	IMGVR_UViG_2795385502_000006|2795385502|2795435681|2-15556	-	group-II-D1D4-7	RF02012	cm	1	148	15185	15037	-	no	1	0.58	0.0	105.9	1.4e-16	!	-
IMGVR_UViG_2799112226_000003|2799112226|2799113700|80775-96747_II_1666	IMGVR_UViG_2799112226_000003|2799112226|2799113700|80775-96747	-	group-II-D1D4-3	RF02001	cm	1	171	1666	1500	-	no	1	0.46	0.0	47.2	0.0012	!	-
IMGVR_UViG_2799112278_000004|2799112278|2799115325|91280-137387_II_11153	IMGVR_UViG_2799112278_000004|2799112278|2799115325|91280-137387	-	group-II-D1D4-5	RF02004	cm	1	201	11153	11352	+	no	1	0.47	0.0	151.2	7.4e-31	!	-
IMGVR_UViG_2799112549_000003|2799112549|2799164195|3-14909_II_652	IMGVR_UViG_2799112549_000003|2799112549|2799164195|3-14909	-	group-II-D1D4-6	RF02005	cm	1	225	652	423	-	no	1	0.54	0.0	119.8	1.3e-30	!	-
IMGVR_UViG_2799112864_000017|2799112864|2799220529_II_15738	IMGVR_UViG_2799112864_000017|2799112864|2799220529	-	group-II-D1D4-5	RF02004	cm	1	201	15738	15910	+	no	1	0.52	0.0	43.8	0.0023	!	-
IMGVR_UViG_2802428850_000001|2802428850|2802432923_II_29593	IMGVR_UViG_2802428850_000001|2802428850|2802432923	-	Intron_gpII	RF00029	cm	1	93	29593	29518	-	no	1	0.64	0.0	51.3	0.00019	!	-
IMGVR_UViG_2802429442_000002|2802429442|2802478899|680367-704750_II_13613	IMGVR_UViG_2802429442_000002|2802429442|2802478899|680367-704750	-	Intron_gpII	RF00029	cm	1	93	13613	13529	-	no	1	0.48	0.0	53.8	4.8e-05	!	-
IMGVR_UViG_2802429442_000002|2802429442|2802478899|680367-704750_II_16212	IMGVR_UViG_2802429442_000002|2802429442|2802478899|680367-704750	-	group-II-D1D4-5	RF02004	cm	1	201	16212	16006	-	no	1	0.44	0.0	182.3	8.1e-39	!	-
IMGVR_UViG_2806310681_000004|2806310681|2806345551|2018307-2070778_II_48383	IMGVR_UViG_2806310681_000004|2806310681|2806345551|2018307-2070778	-	group-II-D1D4-6	RF02005	cm	1	225	48383	48608	+	no	1	0.57	0.0	184.5	3.1e-51	!	-
IMGVR_UViG_2806310681_000005|2806310681|2806345551|2395472-2443974_II_33261	IMGVR_UViG_2806310681_000005|2806310681|2806345551|2395472-2443974	-	group-II-D1D4-6	RF02005	cm	1	225	33261	33036	-	no	1	0.57	0.0	184.5	3.1e-51	!	-
IMGVR_UViG_2806310948_000001|2806310948|2806372609|560-72745_II_1245	IMGVR_UViG_2806310948_000001|2806310948|2806372609|560-72745	-	Intron_gpII	RF00029	cm	1	93	1245	1324	+	no	1	0.56	0.0	49.8	0.00045	!	-
IMGVR_UViG_2806311045_000001|2806311045|2806382306|204413-274629_II_20111	IMGVR_UViG_2806311045_000001|2806311045|2806382306|204413-274629	-	group-II-D1D4-2	RF01999	cm	1	118	20111	20228	+	no	1	0.63	0.0	108.2	2.8e-18	!	-
IMGVR_UViG_2806311045_000001|2806311045|2806382306|204413-274629_II_21886	IMGVR_UViG_2806311045_000001|2806311045|2806382306|204413-274629	-	Intron_gpII	RF00029	cm	1	93	21886	21961	+	no	1	0.64	0.0	62.1	4.3e-07	!	-
IMGVR_UViG_2808606457_000007|2808606457|2808620524|613814-641191_II_8385	IMGVR_UViG_2808606457_000007|2808606457|2808620524|613814-641191	-	group-II-D1D4-2	RF01999	cm	1	118	8385	8502	+	no	1	0.63	0.0	108.2	2.8e-18	!	-
IMGVR_UViG_2808606457_000007|2808606457|2808620524|613814-641191_II_10160	IMGVR_UViG_2808606457_000007|2808606457|2808620524|613814-641191	-	Intron_gpII	RF00029	cm	1	93	10160	10234	+	no	1	0.64	0.0	61.8	5.2e-07	!	-
IMGVR_UViG_2808606462_000004|2808606462|2808620839|2131439-2171347_II_13211	IMGVR_UViG_2808606462_000004|2808606462|2808620839|2131439-2171347	-	group-II-D1D4-7	RF02012	cm	1	148	13211	13361	+	no	1	0.57	0.0	125.6	3.9e-21	!	-
IMGVR_UViG_2808606462_000004|2808606462|2808620839|2131439-2171347_II_15478	IMGVR_UViG_2808606462_000004|2808606462|2808620839|2131439-2171347	-	Intron_gpII	RF00029	cm	1	93	15478	15555	+	no	1	0.63	0.0	57.6	5.5e-06	!	-
IMGVR_UViG_2808606481_000001|2808606481|2808622988_II_250	IMGVR_UViG_2808606481_000001|2808606481|2808622988	-	Intron_gpII	RF00029	cm	1	93	250	325	+	no	1	0.64	0.0	62.1	4.3e-07	!	-
IMGVR_UViG_2808606481_000002|2808606481|2808623001_II_1644	IMGVR_UViG_2808606481_000002|2808606481|2808623001	-	group-II-D1D4-2	RF01999	cm	1	118	1644	1527	-	no	1	0.63	0.0	108.2	2.8e-18	!	-
IMGVR_UViG_2808606490_000001|2808606490|2808623840|617397-643612_II_7222	IMGVR_UViG_2808606490_000001|2808606490|2808623840|617397-643612	-	group-II-D1D4-2	RF01999	cm	1	118	7222	7339	+	no	1	0.63	0.0	108.2	2.8e-18	!	-
IMGVR_UViG_2808606490_000001|2808606490|2808623840|617397-643612_II_8997	IMGVR_UViG_2808606490_000001|2808606490|2808623840|617397-643612	-	Intron_gpII	RF00029	cm	1	93	8997	9072	+	no	1	0.64	0.0	62.1	4.3e-07	!	-
IMGVR_UViG_2808606495_000007|2808606495|2808623851|617402-643618_II_7223	IMGVR_UViG_2808606495_000007|2808606495|2808623851|617402-643618	-	group-II-D1D4-2	RF01999	cm	1	118	7223	7340	+	no	1	0.63	0.0	108.2	2.8e-18	!	-
IMGVR_UViG_2808606495_000007|2808606495|2808623851|617402-643618_II_8998	IMGVR_UViG_2808606495_000007|2808606495|2808623851|617402-643618	-	Intron_gpII	RF00029	cm	1	93	8998	9073	+	no	1	0.64	0.0	62.1	4.3e-07	!	-
IMGVR_UViG_2808606684_000001|2808606684|2808643766_II_2304	IMGVR_UViG_2808606684_000001|2808606684|2808643766	-	group-II-D1D4-7	RF02012	cm	1	148	2304	2432	+	no	1	0.45	0.0	84.2	1.3e-11	!	-
IMGVR_UViG_2808606684_000001|2808606684|2808643766_II_5587	IMGVR_UViG_2808606684_000001|2808606684|2808643766	-	group-II-D1D4-7	RF02012	cm	1	148	5587	5459	-	no	1	0.45	0.0	84.2	1.3e-11	!	-
IMGVR_UViG_2811994900_000003|2811994900|2812046679_II_20175	IMGVR_UViG_2811994900_000003|2811994900|2812046679	-	group-II-D1D4-6	RF02005	cm	1	225	20175	20323	+	no	1	0.52	0.0	74.5	3.7e-16	!	-
IMGVR_UViG_2811994910_000002|2811994910|2812048642_II_1149	IMGVR_UViG_2811994910_000002|2811994910|2812048642	-	Intron_gpII	RF00029	cm	1	93	1149	1053	-	no	1	0.55	0.0	50.5	0.0003	!	-
IMGVR_UViG_2814123204_000004|2814123204|2814186068|3196837-3299357_II_49208	IMGVR_UViG_2814123204_000004|2814123204|2814186068|3196837-3299357	-	Intron_gpII	RF00029	cm	1	93	49208	49121	-	no	1	0.56	0.0	58.2	3.8e-06	!	-
IMGVR_UViG_2814123212_000001|2814123212|2814186239|788010-849008_II_58421	IMGVR_UViG_2814123212_000001|2814123212|2814186239|788010-849008	-	Intron_gpII	RF00029	cm	1	93	58421	58337	-	no	1	0.53	0.0	56.6	9.8e-06	!	-
IMGVR_UViG_2814123225_000010|2814123225|2814186293|3274232-3356626_II_26213	IMGVR_UViG_2814123225_000010|2814123225|2814186293|3274232-3356626	-	Intron_gpII	RF00029	cm	1	93	26213	26300	+	no	1	0.56	0.0	58.2	3.8e-06	!	-
IMGVR_UViG_2814123293_000007|2814123293|2814193124|144959-170456_II_16696	IMGVR_UViG_2814123293_000007|2814123293|2814193124|144959-170456	-	Intron_gpII	RF00029	cm	1	93	16696	16792	+	no	1	0.58	0.0	54.2	3.8e-05	!	-
IMGVR_UViG_2814123294_000007|2814123294|2814193235|278406-323422_II_21201	IMGVR_UViG_2814123294_000007|2814123294|2814193235|278406-323422	-	Intron_gpII	RF00029	cm	1	93	21201	21105	-	no	1	0.60	0.0	54.0	4.2e-05	!	-
IMGVR_UViG_2814123326_000005|2814123326|2814196575|26079-75688_II_25798	IMGVR_UViG_2814123326_000005|2814123326|2814196575|26079-75688	-	Intron_gpII	RF00029	cm	1	93	25798	25894	+	no	1	0.60	0.0	54.0	4.2e-05	!	-
IMGVR_UViG_2814123406_000001|2814123406|2814202330|1660437-1697192_II_21931	IMGVR_UViG_2814123406_000001|2814123406|2814202330|1660437-1697192	-	group-II-D1D4-7	RF02012	cm	1	148	21931	22077	+	no	1	0.38	0.0	45.7	0.0099	!	-
IMGVR_UViG_2818991443_000002|2818991443|2819010187_II_104796	IMGVR_UViG_2818991443_000002|2818991443|2819010187	-	Intron_gpII	RF00029	cm	1	93	104796	104721	-	no	1	0.54	0.0	54.8	2.6e-05	!	-
IMGVR_UViG_2818991443_000002|2818991443|2819010187_II_106523	IMGVR_UViG_2818991443_000002|2818991443|2819010187	-	group-II-D1D4-2	RF01999	cm	1	118	106523	106408	-	no	1	0.47	0.0	112.7	2.2e-19	!	-
IMGVR_UViG_2818991443_000008|2818991443|2819010187|12250-248763_II_92547	IMGVR_UViG_2818991443_000008|2818991443|2819010187|12250-248763	-	Intron_gpII	RF00029	cm	1	93	92547	92472	-	no	1	0.54	0.0	54.8	2.6e-05	!	-
IMGVR_UViG_2818991443_000008|2818991443|2819010187|12250-248763_II_94274	IMGVR_UViG_2818991443_000008|2818991443|2819010187|12250-248763	-	group-II-D1D4-2	RF01999	cm	1	118	94274	94159	-	no	1	0.47	0.0	112.7	2.2e-19	!	-
IMGVR_UViG_2820193510_000005|2820193510|2820193718_II_4008	IMGVR_UViG_2820193510_000005|2820193510|2820193718	-	Intron_gpII	RF00029	cm	1	93	4008	4082	+	no	1	0.67	0.0	58.9	2.6e-06	!	-
IMGVR_UViG_2820610792_000001|2820610792|2820610850_II_218	IMGVR_UViG_2820610792_000001|2820610792|2820610850	-	Intron_gpII	RF00029	cm	1	93	218	122	-	no	1	0.55	0.0	63.8	1.7e-07	!	-
IMGVR_UViG_2821917076_000001|2821917076|2821917214_II_9902	IMGVR_UViG_2821917076_000001|2821917076|2821917214	-	group-II-D1D4-5	RF02004	cm	1	201	9902	10080	+	no	1	0.40	0.1	121.9	2.4e-23	!	-
IMGVR_UViG_2822064472_000011|2822064472|2822064525_II_12808	IMGVR_UViG_2822064472_000011|2822064472|2822064525	-	group-II-D1D4-3	RF02001	cm	1	171	12808	12980	+	no	1	0.41	0.3	124.7	1.1e-22	!	-
IMGVR_UViG_2822188612_000002|2822188612|2822188624|1-49075_II_39217	IMGVR_UViG_2822188612_000002|2822188612|2822188624|1-49075	-	group-II-D1D4-5	RF02004	cm	1	201	39217	39039	-	no	1	0.40	0.1	121.9	2.4e-23	!	-
IMGVR_UViG_2822219949_000003|2822219949|2822219985|256954-303692_II_8664	IMGVR_UViG_2822219949_000003|2822219949|2822219985|256954-303692	-	group-II-D1D4-5	RF02004	cm	1	201	8664	8842	+	no	1	0.40	0.1	121.9	2.4e-23	!	-
IMGVR_UViG_2822331379_000005|2822331379|2822331415|46263-58250_II_10033	IMGVR_UViG_2822331379_000005|2822331379|2822331415|46263-58250	-	Intron_gpII	RF00029	cm	1	93	10033	10117	+	no	1	0.49	0.0	51.8	0.00014	!	-
IMGVR_UViG_2822350807_000004|2822350807|2822350891|596-51202_II_42872	IMGVR_UViG_2822350807_000004|2822350807|2822350891|596-51202	-	group-II-D1D4-5	RF02004	cm	1	201	42872	42694	-	no	1	0.40	0.1	121.9	2.4e-23	!	-
IMGVR_UViG_2822533326_000013|2822533326|2822533426|46261-58087_II_9872	IMGVR_UViG_2822533326_000013|2822533326|2822533426|46261-58087	-	Intron_gpII	RF00029	cm	1	93	9872	9956	+	no	1	0.49	0.0	51.8	0.00014	!	-
IMGVR_UViG_2822571654_000003|2822571654|2822571671|1-48005_II_39775	IMGVR_UViG_2822571654_000003|2822571654|2822571671|1-48005	-	group-II-D1D4-5	RF02004	cm	1	201	39775	39597	-	no	1	0.40	0.1	121.9	2.4e-23	!	-
IMGVR_UViG_2822712795_000002|2822712795|2822712798|259126-307025_II_10655	IMGVR_UViG_2822712795_000002|2822712795|2822712798|259126-307025	-	group-II-D1D4-5	RF02004	cm	1	201	10655	10833	+	no	1	0.40	0.1	121.9	2.4e-23	!	-
IMGVR_UViG_2822910313_000012|2822910313|2822910469|2-11989_II_1956	IMGVR_UViG_2822910313_000012|2822910313|2822910469|2-11989	-	Intron_gpII	RF00029	cm	1	93	1956	1872	-	no	1	0.49	0.0	51.8	0.00014	!	-
IMGVR_UViG_2822923858_000005|2822923858|2822923891|51143-61041_II_5454	IMGVR_UViG_2822923858_000005|2822923858|2822923891|51143-61041	-	group-II-D1D4-5	RF02004	cm	1	201	5454	5632	+	no	1	0.40	0.0	118.6	1.6e-22	!	-
IMGVR_UViG_2822923858_000005|2822923858|2822923891|51143-61041_II_6142	IMGVR_UViG_2822923858_000005|2822923858|2822923891|51143-61041	-	Intron_gpII	RF00029	cm	1	93	6142	6226	+	no	1	0.49	0.0	51.8	0.00014	!	-
IMGVR_UViG_2822942560_000002|2822942560|2822942581|53965-103559_II_10148	IMGVR_UViG_2822942560_000002|2822942560|2822942581|53965-103559	-	group-II-D1D4-5	RF02004	cm	1	201	10148	10326	+	no	1	0.40	0.1	121.9	2.4e-23	!	-
IMGVR_UViG_2822986086_000004|2822986086|2822986228|3622-17930_II_7424	IMGVR_UViG_2822986086_000004|2822986086|2822986228|3622-17930	-	group-II-D1D4-5	RF02004	cm	1	201	7424	7602	+	no	1	0.40	0.1	121.9	2.4e-23	!	-
IMGVR_UViG_2823060062_000001|2823060062|2823060078|71305-120674_II_10148	IMGVR_UViG_2823060062_000001|2823060062|2823060078|71305-120674	-	group-II-D1D4-5	RF02004	cm	1	201	10148	10326	+	no	1	0.40	0.1	121.9	2.4e-23	!	-
IMGVR_UViG_2823181820_000004|2823181820|2823181820|2788027-2823313_II_33052	IMGVR_UViG_2823181820_000004|2823181820|2823181820|2788027-2823313	-	group-II-D1D4-7	RF02012	cm	1	148	33052	33199	+	no	1	0.59	0.0	120.9	4.7e-20	!	-
IMGVR_UViG_2825651385_000002|2825651385|2825651385|2422062-2447402_II_16849	IMGVR_UViG_2825651385_000002|2825651385|2825651385|2422062-2447402	-	group-II-D1D4-3	RF02001	cm	1	171	16849	16680	-	no	1	0.57	0.0	69.2	4.5e-09	!	-
IMGVR_UViG_2828787903_000002|2828787903|2828788044_II_9460	IMGVR_UViG_2828787903_000002|2828787903|2828788044	-	group-II-D1D4-7	RF02012	cm	1	148	9460	9609	+	no	1	0.55	0.0	119.3	1.1e-19	!	-
IMGVR_UViG_2829203406_000003|2829203406|2829203415_II_3561	IMGVR_UViG_2829203406_000003|2829203406|2829203415	-	Intron_gpII	RF00029	cm	1	93	3561	3648	+	no	1	0.44	0.0	54.9	2.5e-05	!	-
IMGVR_UViG_2829729602_000001|2829729602|2829729615_II_63724	IMGVR_UViG_2829729602_000001|2829729602|2829729615	-	Intron_gpII	RF00029	cm	1	93	63724	63640	-	no	1	0.48	0.0	58.2	3.8e-06	!	-
IMGVR_UViG_2829729602_000005|2829729602|2829729619|632-23355_II_2584	IMGVR_UViG_2829729602_000005|2829729602|2829729619|632-23355	-	group-II-D1D4-6	RF02005	cm	1	225	2584	2325	-	no	1	0.50	0.0	131.4	2.6e-34	!	-
IMGVR_UViG_2830041218_000002|2830041218|2830041220|324396-344895_II_18621	IMGVR_UViG_2830041218_000002|2830041218|2830041220|324396-344895	-	Intron_gpII	RF00029	cm	1	93	18621	18717	+	no	1	0.57	0.0	55.7	1.6e-05	!	-
IMGVR_UViG_2831404242_000003|2831404242|2831404263|14202-59507_II_23995	IMGVR_UViG_2831404242_000003|2831404242|2831404263|14202-59507	-	group-II-D1D4-3	RF02001	cm	1	171	23995	23827	-	no	1	0.54	0.0	44.9	0.0042	!	-
IMGVR_UViG_2831404242_000003|2831404242|2831404263|14202-59507_II_36481	IMGVR_UViG_2831404242_000003|2831404242|2831404263|14202-59507	-	group-II-D1D4-1	RF01998	cm	1	84	36481	36396	-	no	1	0.42	0.0	79.6	3.9e-10	!	-
IMGVR_UViG_2831404242_000003|2831404242|2831404263|14202-59507_II_36705	IMGVR_UViG_2831404242_000003|2831404242|2831404263|14202-59507	-	group-II-D1D4-3	RF02001	cm	1	171	36705	36533	-	no	1	0.46	0.0	148.8	1.3e-28	!	-
IMGVR_UViG_2831541896_000003|2831541896|2831541904|3020526-3067251_II_39037	IMGVR_UViG_2831541896_000003|2831541896|2831541904|3020526-3067251	-	Intron_gpII	RF00029	cm	1	93	39037	38962	-	no	1	0.64	0.0	51.3	0.00019	!	-
IMGVR_UViG_2831541896_000003|2831541896|2831541904|3020526-3067251_II_40769	IMGVR_UViG_2831541896_000003|2831541896|2831541904|3020526-3067251	-	group-II-D1D4-2	RF01999	cm	1	118	40769	40652	-	no	1	0.59	0.0	106.3	8e-18	!	-
IMGVR_UViG_2832346034_000003|2832346034|2832346035|1968762-2035053_II_61353	IMGVR_UViG_2832346034_000003|2832346034|2832346035|1968762-2035053	-	Intron_gpII	RF00029	cm	1	93	61353	61269	-	no	1	0.42	0.0	54.0	4.3e-05	!	-
IMGVR_UViG_2832346034_000003|2832346034|2832346035|1968762-2035053_II_63861	IMGVR_UViG_2832346034_000003|2832346034|2832346035|1968762-2035053	-	group-II-D1D4-5	RF02004	cm	1	201	63861	63663	-	no	1	0.44	0.0	163.9	4.2e-34	!	-
IMGVR_UViG_2832713448_000001|2832713448|2832713485_II_33	IMGVR_UViG_2832713448_000001|2832713448|2832713485	-	Intron_gpII	RF00029	cm	1	93	33	118	+	no	1	0.53	0.0	52.0	0.00013	!	-
IMGVR_UViG_2832989574_000001|2832989574|2832989574|903311-936050_II_19684	IMGVR_UViG_2832989574_000001|2832989574|2832989574|903311-936050	-	Intron_gpII	RF00029	cm	1	93	19684	19760	+	no	1	0.58	0.0	60.3	1.2e-06	!	-
IMGVR_UViG_2832989574_000002|2832989574|2832989574|975673-998977_II_2775	IMGVR_UViG_2832989574_000002|2832989574|2832989574|975673-998977	-	Intron_gpII	RF00029	cm	1	93	2775	2846	+	no	1	0.58	0.0	57.7	5.2e-06	!	-
IMGVR_UViG_2832989574_000002|2832989574|2832989574|975673-998977_II_11281	IMGVR_UViG_2832989574_000002|2832989574|2832989574|975673-998977	-	Intron_gpII	RF00029	cm	1	93	11281	11352	+	no	1	0.58	0.0	57.7	5.2e-06	!	-
IMGVR_UViG_2833015273_000005|2833015273|2833015273|1894491-1929049_II_19467	IMGVR_UViG_2833015273_000005|2833015273|2833015273|1894491-1929049	-	Intron_gpII	RF00029	cm	1	93	19467	19543	+	no	1	0.58	0.0	60.3	1.2e-06	!	-
IMGVR_UViG_2833186175_000001|2833186175|2833186202|1-35315_II_14520	IMGVR_UViG_2833186175_000001|2833186175|2833186202|1-35315	-	group-II-D1D4-5	RF02004	cm	1	201	14520	14720	+	no	1	0.50	0.0	174.4	8.4e-37	!	-
IMGVR_UViG_2833186175_000001|2833186175|2833186202|1-35315_II_17118	IMGVR_UViG_2833186175_000001|2833186175|2833186202|1-35315	-	Intron_gpII	RF00029	cm	1	93	17118	17202	+	no	1	0.53	0.0	50.9	0.00025	!	-
IMGVR_UViG_2833214634_000002|2833214634|2833214637|39738-89499_II_11534	IMGVR_UViG_2833214634_000002|2833214634|2833214637|39738-89499	-	group-II-D1D4-5	RF02004	cm	1	201	11534	11731	+	no	1	0.46	0.0	187.6	3.5e-40	!	-
IMGVR_UViG_2833214634_000002|2833214634|2833214637|39738-89499_II_14112	IMGVR_UViG_2833214634_000002|2833214634|2833214637|39738-89499	-	Intron_gpII	RF00029	cm	1	93	14112	14196	+	no	1	0.49	0.0	49.9	0.00043	!	-
IMGVR_UViG_2833859975_000002|2833859975|2833860085|7754-35531_II_4695	IMGVR_UViG_2833859975_000002|2833859975|2833860085|7754-35531	-	group-II-D1D4-5	RF02004	cm	1	201	4695	4866	+	no	1	0.45	0.0	47.9	0.00021	!	-
IMGVR_UViG_2833859975_000002|2833859975|2833860085|7754-35531_II_7252	IMGVR_UViG_2833859975_000002|2833859975|2833860085|7754-35531	-	Intron_gpII	RF00029	cm	1	93	7252	7359	+	no	1	0.57	0.0	49.3	0.00061	!	-
IMGVR_UViG_2834327606_000002|2834327606|2834327652_II_5308	IMGVR_UViG_2834327606_000002|2834327606|2834327652	-	group-II-D1D4-4	RF02003	cm	1	138	5308	5427	+	no	1	0.46	0.0	42.3	0.0075	!	-
IMGVR_UViG_2834327606_000002|2834327606|2834327652_II_5317	IMGVR_UViG_2834327606_000002|2834327606|2834327652	-	group-II-D1D4-6	RF02005	cm	1	225	5317	5549	+	no	1	0.47	0.0	132.0	1.7e-34	!	-
IMGVR_UViG_2834327606_000002|2834327606|2834327652_II_7102	IMGVR_UViG_2834327606_000002|2834327606|2834327652	-	Intron_gpII	RF00029	cm	1	93	7102	7200	+	no	1	0.52	0.0	47.9	0.0013	!	-
IMGVR_UViG_2835208423_000001|2835208423|2835208507_II_2914	IMGVR_UViG_2835208423_000001|2835208423|2835208507	-	group-II-D1D4-2	RF01999	cm	1	118	2914	3031	+	no	1	0.52	0.0	110.5	7.5e-19	!	-
IMGVR_UViG_2835208423_000001|2835208423|2835208507_II_4686	IMGVR_UViG_2835208423_000001|2835208423|2835208507	-	Intron_gpII	RF00029	cm	1	93	4686	4761	+	no	1	0.53	0.0	63.0	2.6e-07	!	-
IMGVR_UViG_2836652783_000001|2836652783|2836652858_II_9721	IMGVR_UViG_2836652783_000001|2836652783|2836652858	-	Intron_gpII	RF00029	cm	1	93	9721	9645	-	no	1	0.45	0.0	45.6	0.0049	!	-
IMGVR_UViG_2836880742_000002|2836880742|2836880742|1177724-1266231_II_76636	IMGVR_UViG_2836880742_000002|2836880742|2836880742|1177724-1266231	-	Intron_gpII	RF00029	cm	1	93	76636	76534	-	no	1	0.50	0.0	47.9	0.0013	!	-
IMGVR_UViG_2836880742_000002|2836880742|2836880742|1177724-1266231_II_77116	IMGVR_UViG_2836880742_000002|2836880742|2836880742|1177724-1266231	-	group-II-D1D4-3	RF02001	cm	1	171	77116	76945	-	no	1	0.43	0.0	138.3	5e-26	!	-
IMGVR_UViG_2836980892_000005|2836980892|2836980892|1804487-1871324_II_3453	IMGVR_UViG_2836980892_000005|2836980892|2836980892|1804487-1871324	-	group-II-D1D4-5	RF02004	cm	1	201	3453	3649	+	no	1	0.56	0.0	181.3	1.4e-38	!	-
IMGVR_UViG_2836980892_000005|2836980892|2836980892|1804487-1871324_II_6893	IMGVR_UViG_2836980892_000005|2836980892|2836980892|1804487-1871324	-	Intron_gpII	RF00029	cm	1	93	6893	6978	+	no	1	0.55	0.0	47.8	0.0014	!	-
IMGVR_UViG_2837005551_000004|2837005551|2837005554|838-80382_II_51576	IMGVR_UViG_2837005551_000004|2837005551|2837005554|838-80382	-	group-II-D1D4-3	RF02001	cm	1	171	51576	51748	+	no	1	0.47	0.0	137.1	1e-25	!	-
IMGVR_UViG_2837005551_000004|2837005551|2837005554|838-80382_II_51802	IMGVR_UViG_2837005551_000004|2837005551|2837005554|838-80382	-	group-II-D1D4-1	RF01998	cm	1	84	51802	51870	+	no	1	0.54	0.0	51.9	0.00083	!	-
IMGVR_UViG_2837161884_000001|2837161884|2837161884|3336411-3387152_II_49475	IMGVR_UViG_2837161884_000001|2837161884|2837161884|3336411-3387152	-	group-II-D1D4-1	RF01998	cm	1	84	49475	49400	-	no	1	0.37	0.0	53.4	0.00038	!	-
IMGVR_UViG_2837161884_000001|2837161884|2837161884|3336411-3387152_II_49666	IMGVR_UViG_2837161884_000001|2837161884|2837161884|3336411-3387152	-	group-II-D1D4-3	RF02001	cm	1	171	49666	49496	-	no	1	0.44	0.8	131.1	3e-24	!	-
IMGVR_UViG_2837283308_000003|2837283308|2837283543_II_28240	IMGVR_UViG_2837283308_000003|2837283308|2837283543	-	group-II-D1D4-5	RF02004	cm	1	201	28240	28391	+	no	1	0.34	1.2	133.1	3.2e-26	!	-
IMGVR_UViG_2837283308_000003|2837283308|2837283543_II_28709	IMGVR_UViG_2837283308_000003|2837283308|2837283543	-	Intron_gpII	RF00029	cm	1	93	28709	28795	+	no	1	0.46	0.0	54.5	3.3e-05	!	-
IMGVR_UViG_2837474380_000001|2837474380|2837474405|385186-417880_II_32664	IMGVR_UViG_2837474380_000001|2837474380|2837474405|385186-417880	-	Intron_gpII	RF00029	cm	1	93	32664	32578	-	no	1	0.61	0.0	60.8	9.1e-07	!	-
IMGVR_UViG_2839252607_000013|2839252607|2839252664_II_28047	IMGVR_UViG_2839252607_000013|2839252607|2839252664	-	group-II-D1D4-3	RF02001	cm	1	171	28047	27877	-	no	1	0.50	0.4	137.2	9.5e-26	!	-
IMGVR_UViG_2839391462_000001|2839391462|2839391477|27886-57984_II_2984	IMGVR_UViG_2839391462_000001|2839391462|2839391477|27886-57984	-	Intron_gpII	RF00029	cm	1	93	2984	2888	-	no	1	0.58	0.0	54.2	3.8e-05	!	-
IMGVR_UViG_2839585306_000004|2839585306|2839585306|289168-363087_II_2743	IMGVR_UViG_2839585306_000004|2839585306|2839585306|289168-363087	-	group-II-D1D4-4	RF02003	cm	1	138	2743	2873	+	no	1	0.50	0.0	66.1	8.5e-09	!	-
IMGVR_UViG_2839585306_000004|2839585306|2839585306|289168-363087_II_2752	IMGVR_UViG_2839585306_000004|2839585306|2839585306|289168-363087	-	group-II-D1D4-6	RF02005	cm	1	225	2752	2997	+	no	1	0.49	0.0	114.6	5.9e-29	!	-
IMGVR_UViG_2839589109_000002|2839589109|2839589375_II_17612	IMGVR_UViG_2839589109_000002|2839589109|2839589375	-	group-II-D1D4-3	RF02001	cm	1	171	17612	17447	-	no	1	0.57	0.0	124.3	1.4e-22	!	-
IMGVR_UViG_2839942397_000003|2839942397|2839942406|31994-60820_II_18244	IMGVR_UViG_2839942397_000003|2839942397|2839942406|31994-60820	-	group-II-D1D4-3	RF02001	cm	1	171	18244	18438	+	no	1	0.45	0.0	144.1	1.9e-27	!	-
IMGVR_UViG_2839942397_000003|2839942397|2839942406|31994-60820_II_18477	IMGVR_UViG_2839942397_000003|2839942397|2839942406|31994-60820	-	group-II-D1D4-1	RF01998	cm	1	84	18477	18548	+	no	1	0.49	0.0	63.5	1.8e-06	!	-
IMGVR_UViG_2839949375_000003|2839949375|2839949424_II_45888	IMGVR_UViG_2839949375_000003|2839949375|2839949424	-	group-II-D1D4-3	RF02001	cm	1	171	45888	46052	+	no	1	0.49	0.2	125.4	7.6e-23	!	-
IMGVR_UViG_2839949375_000003|2839949375|2839949424_II_46095	IMGVR_UViG_2839949375_000003|2839949375|2839949424	-	group-II-D1D4-1	RF01998	cm	1	84	46095	46170	+	no	1	0.51	0.0	47.8	0.0071	!	-
IMGVR_UViG_2840468577_000004|2840468577|2840468579|1586792-1670929_II_25957	IMGVR_UViG_2840468577_000004|2840468577|2840468579|1586792-1670929	-	Intron_gpII	RF00029	cm	1	93	25957	25871	-	no	1	0.54	0.0	51.1	0.00021	!	-
IMGVR_UViG_2840666718_000001|2840666718|2840666718|1008827-1026395_II_1095	IMGVR_UViG_2840666718_000001|2840666718|2840666718|1008827-1026395	-	Intron_gpII	RF00029	cm	1	93	1095	1019	-	no	1	0.51	0.0	48.9	0.00078	!	-
IMGVR_UViG_2840666718_000001|2840666718|2840666718|1008827-1026395_II_2009	IMGVR_UViG_2840666718_000001|2840666718|2840666718|1008827-1026395	-	group-II-D1D4-2	RF01999	cm	1	118	2009	1896	-	no	1	0.52	0.0	105.6	1.2e-17	!	-
IMGVR_UViG_2841513255_000004|2841513255|2841513255|889827-920022_II_9679	IMGVR_UViG_2841513255_000004|2841513255|2841513255|889827-920022	-	Intron_gpII	RF00029	cm	1	93	9679	9749	+	no	1	0.61	0.0	67.8	1.8e-08	!	-
IMGVR_UViG_2843491798_000002|2843491798|2843491812_II_24795	IMGVR_UViG_2843491798_000002|2843491798|2843491812	-	group-II-D1D4-4	RF02003	cm	1	138	24795	24914	+	no	1	0.46	0.0	42.3	0.0075	!	-
IMGVR_UViG_2843491798_000002|2843491798|2843491812_II_24804	IMGVR_UViG_2843491798_000002|2843491798|2843491812	-	group-II-D1D4-6	RF02005	cm	1	136	24804	24948	+	3'	3	0.46	0.0	51.0	1.1e-08	!	-
IMGVR_UViG_2844268031_000007|2844268031|2844268172_II_17110	IMGVR_UViG_2844268031_000007|2844268031|2844268172	-	group-II-D1D4-3	RF02001	cm	1	83	17110	17213	+	3'	3	0.50	0.0	48.7	0.00049	!	-
IMGVR_UViG_2844443253_000004|2844443253|2844443253|3301648-3362197_II_19487	IMGVR_UViG_2844443253_000004|2844443253|2844443253|3301648-3362197	-	Intron_gpII	RF00029	cm	1	93	19487	19573	+	no	1	0.61	0.0	60.8	9.1e-07	!	-
IMGVR_UViG_2844443253_000004|2844443253|2844443253|3301648-3362197_II_25620	IMGVR_UViG_2844443253_000004|2844443253|2844443253|3301648-3362197	-	Intron_gpII	RF00029	cm	1	93	25620	25534	-	no	1	0.61	0.0	60.8	9.1e-07	!	-
IMGVR_UViG_2844443253_000007|2844443253|2844443253|4010650-4058737_II_32523	IMGVR_UViG_2844443253_000007|2844443253|2844443253|4010650-4058737	-	Intron_gpII	RF00029	cm	1	93	32523	32609	+	no	1	0.61	0.0	60.8	9.1e-07	!	-
IMGVR_UViG_2845723621_000004|2845723621|2845723701|146962-193221_II_23813	IMGVR_UViG_2845723621_000004|2845723621|2845723701|146962-193221	-	Intron_gpII	RF00029	cm	1	93	23813	23717	-	no	1	0.60	0.0	54.0	4.2e-05	!	-
IMGVR_UViG_2845730558_000002|2845730558|2845730610_II_8	IMGVR_UViG_2845730558_000002|2845730558|2845730610	-	Intron_gpII	RF00029	cm	1	93	8	104	+	no	1	0.60	0.0	54.0	4.2e-05	!	-
IMGVR_UViG_2845730558_000003|2845730558|2845730572|32049-60867_II_18240	IMGVR_UViG_2845730558_000003|2845730558|2845730572|32049-60867	-	group-II-D1D4-3	RF02001	cm	1	171	18240	18434	+	no	1	0.45	0.0	144.1	1.9e-27	!	-
IMGVR_UViG_2845730558_000003|2845730558|2845730572|32049-60867_II_18473	IMGVR_UViG_2845730558_000003|2845730558|2845730572|32049-60867	-	group-II-D1D4-1	RF01998	cm	1	84	18473	18544	+	no	1	0.49	0.0	63.5	1.8e-06	!	-
IMGVR_UViG_2845752767_000001|2845752767|2845752793_II_31353	IMGVR_UViG_2845752767_000001|2845752767|2845752793	-	Intron_gpII	RF00029	cm	1	93	31353	31269	-	no	1	0.45	0.0	56.3	1.2e-05	!	-
IMGVR_UViG_2845752767_000001|2845752767|2845752793_II_33873	IMGVR_UViG_2845752767_000001|2845752767|2845752793	-	group-II-D1D4-5	RF02004	cm	1	201	33873	33674	-	no	1	0.47	0.0	148.5	3.7e-30	!	-
IMGVR_UViG_2845752767_000005|2845752767|2845752825|257213-286039_II_10351	IMGVR_UViG_2845752767_000005|2845752767|2845752825|257213-286039	-	group-II-D1D4-1	RF01998	cm	1	84	10351	10280	-	no	1	0.49	0.0	63.5	1.8e-06	!	-
IMGVR_UViG_2845752767_000005|2845752767|2845752825|257213-286039_II_10584	IMGVR_UViG_2845752767_000005|2845752767|2845752825|257213-286039	-	group-II-D1D4-3	RF02001	cm	1	171	10584	10390	-	no	1	0.45	0.0	144.1	1.9e-27	!	-
IMGVR_UViG_2846005711_000004|2846005711|2846005712|13356-43547_II_279	IMGVR_UViG_2846005711_000004|2846005711|2846005712|13356-43547	-	Intron_gpII	RF00029	cm	1	93	279	165	-	no	1	0.41	0.0	51.8	0.00014	!	-
IMGVR_UViG_2846005711_000006|2846005711|2846005720|204487-290635_II_3565	IMGVR_UViG_2846005711_000006|2846005711|2846005720|204487-290635	-	Intron_gpII	RF00029	cm	1	93	3565	3478	-	no	1	0.42	0.0	51.5	0.00018	!	-
IMGVR_UViG_2846005711_000006|2846005711|2846005720|204487-290635_II_8786	IMGVR_UViG_2846005711_000006|2846005711|2846005720|204487-290635	-	Intron_gpII	RF00029	cm	1	93	8786	8873	+	no	1	0.42	0.0	51.5	0.00018	!	-
IMGVR_UViG_2846005711_000006|2846005711|2846005720|204487-290635_II_71528	IMGVR_UViG_2846005711_000006|2846005711|2846005720|204487-290635	-	group-II-D1D4-7	RF02012	cm	1	148	71528	71675	+	no	1	0.47	0.0	94.1	7.1e-14	!	-
IMGVR_UViG_2846005711_000006|2846005711|2846005720|204487-290635_II_73641	IMGVR_UViG_2846005711_000006|2846005711|2846005720|204487-290635	-	Intron_gpII	RF00029	cm	1	93	73641	73728	+	no	1	0.42	0.0	51.5	0.00018	!	-
IMGVR_UViG_2846025955_000002|2846025955|2846026067_II_4625	IMGVR_UViG_2846025955_000002|2846025955|2846026067	-	group-II-D1D4-6	RF02005	cm	1	225	4625	4392	-	no	1	0.47	0.0	122.5	1.8e-31	!	-
IMGVR_UViG_2846025955_000002|2846025955|2846026067_II_4634	IMGVR_UViG_2846025955_000002|2846025955|2846026067	-	group-II-D1D4-4	RF02003	cm	1	138	4634	4515	-	no	1	0.48	0.0	46.1	0.00087	!	-
IMGVR_UViG_2846025955_000002|2846025955|2846026067_II_5277	IMGVR_UViG_2846025955_000002|2846025955|2846026067	-	Intron_gpII	RF00029	cm	1	93	5277	5179	-	no	1	0.47	0.0	48.0	0.0012	!	-
IMGVR_UViG_2846025955_000002|2846025955|2846026067_II_7052	IMGVR_UViG_2846025955_000002|2846025955|2846026067	-	group-II-D1D4-6	RF02005	cm	1	225	7052	6819	-	no	1	0.45	0.0	121.2	4.6e-31	!	-
IMGVR_UViG_2846025955_000002|2846025955|2846026067_II_7061	IMGVR_UViG_2846025955_000002|2846025955|2846026067	-	group-II-D1D4-4	RF02003	cm	1	138	7061	6942	-	no	1	0.44	0.0	45.8	0.001	!	-
IMGVR_UViG_2846025955_000003|2846025955|2846026040_II_1007	IMGVR_UViG_2846025955_000003|2846025955|2846026040	-	group-II-D1D4-6	RF02005	cm	1	225	1007	774	-	no	1	0.47	0.0	122.1	2.4e-31	!	-
IMGVR_UViG_2846025955_000003|2846025955|2846026040_II_1016	IMGVR_UViG_2846025955_000003|2846025955|2846026040	-	group-II-D1D4-4	RF02003	cm	1	138	1016	897	-	no	1	0.47	0.0	46.5	0.00068	!	-
IMGVR_UViG_2846025955_000004|2846025955|2846026026_II_7584	IMGVR_UViG_2846025955_000004|2846025955|2846026026	-	group-II-D1D4-4	RF02003	cm	1	138	7584	7703	+	no	1	0.48	0.0	46.1	0.00087	!	-
IMGVR_UViG_2846025955_000004|2846025955|2846026026_II_7593	IMGVR_UViG_2846025955_000004|2846025955|2846026026	-	group-II-D1D4-6	RF02005	cm	1	225	7593	7826	+	no	1	0.47	0.0	122.5	1.8e-31	!	-
IMGVR_UViG_2846025955_000014|2846025955|2846026031_II_89	IMGVR_UViG_2846025955_000014|2846025955|2846026031	-	Intron_gpII	RF00029	cm	1	93	89	18	-	no	1	0.44	0.0	49.1	0.00066	!	-
IMGVR_UViG_2846025955_000014|2846025955|2846026031_II_2220	IMGVR_UViG_2846025955_000014|2846025955|2846026031	-	group-II-D1D4-7	RF02012	cm	1	148	2220	2073	-	no	1	0.47	0.0	94.1	7.1e-14	!	-
IMGVR_UViG_2846244909_000002|2846244909|2846244987_II_1435	IMGVR_UViG_2846244909_000002|2846244909|2846244987	-	group-II-D1D4-7	RF02012	cm	1	148	1435	1326	-	no	1	0.43	0.0	62.4	1.4e-06	!	-
IMGVR_UViG_2847648131_000007|2847648131|2847648132|795573-823161_II_8570	IMGVR_UViG_2847648131_000007|2847648131|2847648132|795573-823161	-	group-II-D1D4-2	RF01999	cm	1	118	8570	8689	+	no	1	0.67	0.1	109.9	1e-18	!	-
IMGVR_UViG_2847648131_000007|2847648131|2847648132|795573-823161_II_12259	IMGVR_UViG_2847648131_000007|2847648131|2847648132|795573-823161	-	Intron_gpII	RF00029	cm	1	93	12259	12334	+	no	1	0.66	0.0	50.7	0.00027	!	-
IMGVR_UViG_2848009954_000001|2848009954|2848009954|781848-826352_II_41927	IMGVR_UViG_2848009954_000001|2848009954|2848009954|781848-826352	-	Intron_gpII	RF00029	cm	1	93	41927	41843	-	no	1	0.53	0.0	56.6	9.8e-06	!	-
IMGVR_UViG_2848009954_000006|2848009954|2848009954|3352465-3454987_II_49208	IMGVR_UViG_2848009954_000006|2848009954|2848009954|3352465-3454987	-	Intron_gpII	RF00029	cm	1	93	49208	49121	-	no	1	0.56	0.0	58.2	3.8e-06	!	-
IMGVR_UViG_2848385391_000005|2848385391|2848385391|1952381-1989530_II_1583	IMGVR_UViG_2848385391_000005|2848385391|2848385391|1952381-1989530	-	Intron_gpII	RF00029	cm	1	93	1583	1392	-	no	1	0.47	0.0	45.2	0.006	!	-
IMGVR_UViG_2848501288_000007|2848501288|2848501349|47707-75142_II_5984	IMGVR_UViG_2848501288_000007|2848501288|2848501349|47707-75142	-	group-II-D1D4-6	RF02005	cm	1	225	5984	5726	-	no	1	0.54	0.0	48.3	8e-08	!	-
IMGVR_UViG_2848501288_000007|2848501288|2848501349|47707-75142_II_5993	IMGVR_UViG_2848501288_000007|2848501288|2848501349|47707-75142	-	group-II-D1D4-4	RF02003	cm	1	138	5993	5855	-	no	1	0.55	0.0	101.7	1.1e-17	!	-
IMGVR_UViG_2848935860_000004|2848935860|2848935886|81359-163322_II_17412	IMGVR_UViG_2848935860_000004|2848935860|2848935886|81359-163322	-	Intron_gpII	RF00029	cm	1	93	17412	17328	-	no	1	0.54	0.0	52.9	8e-05	!	-
IMGVR_UViG_2848935860_000004|2848935860|2848935886|81359-163322_II_20011	IMGVR_UViG_2848935860_000004|2848935860|2848935886|81359-163322	-	group-II-D1D4-5	RF02004	cm	1	201	20011	19811	-	no	1	0.48	0.0	175.7	4.1e-37	!	-
IMGVR_UViG_2849792261_000002|2849792261|2849792290|1-65473_II_40752	IMGVR_UViG_2849792261_000002|2849792261|2849792290|1-65473	-	Intron_gpII	RF00029	cm	1	93	40752	40656	-	no	1	0.56	0.0	61.8	5.1e-07	!	-
IMGVR_UViG_2849898226_000002|2849898226|2849898226|1893520-1927284_II_21498	IMGVR_UViG_2849898226_000002|2849898226|2849898226|1893520-1927284	-	Intron_gpII	RF00029	cm	1	93	21498	21417	-	no	1	0.51	0.0	52.5	9.6e-05	!	-
IMGVR_UViG_2849898226_000002|2849898226|2849898226|1893520-1927284_II_23412	IMGVR_UViG_2849898226_000002|2849898226|2849898226|1893520-1927284	-	group-II-D1D4-4	RF02003	cm	1	138	23412	23236	-	no	1	0.46	0.0	98.4	7.1e-17	!	-
IMGVR_UViG_2849935396_000001|2849935396|2849935541_II_89	IMGVR_UViG_2849935396_000001|2849935396|2849935541	-	group-II-D1D4-6	RF02005	cm	1	88	89	1	-	3'	3	0.57	0.0	71.1	4.4e-15	!	-
IMGVR_UViG_2851431590_000002|2851431590|2851431590|1721347-1763137_II_39612	IMGVR_UViG_2851431590_000002|2851431590|2851431590|1721347-1763137	-	group-II-D1D4-6	RF02005	cm	1	225	39612	39837	+	no	1	0.56	0.0	186.6	6.7e-52	!	-
IMGVR_UViG_2851431590_000003|2851431590|2851431590|3483384-3523544_II_39023	IMGVR_UViG_2851431590_000003|2851431590|2851431590|3483384-3523544	-	group-II-D1D4-6	RF02005	cm	1	225	39023	38798	-	no	1	0.56	0.0	186.6	6.7e-52	!	-
IMGVR_UViG_2851437328_000002|2851437328|2851437328|2957835-2999213_II_2180	IMGVR_UViG_2851437328_000002|2851437328|2851437328|2957835-2999213	-	group-II-D1D4-6	RF02005	cm	1	225	2180	1955	-	no	1	0.56	0.0	186.6	6.7e-52	!	-
IMGVR_UViG_2851437328_000003|2851437328|2851437328|3488279-3528439_II_39023	IMGVR_UViG_2851437328_000003|2851437328|2851437328|3488279-3528439	-	group-II-D1D4-6	RF02005	cm	1	225	39023	38798	-	no	1	0.56	0.0	186.6	6.7e-52	!	-
IMGVR_UViG_2851465294_000004|2851465294|2851465294|3110979-3156317_II_4559	IMGVR_UViG_2851465294_000004|2851465294|2851465294|3110979-3156317	-	group-II-D1D4-6	RF02005	cm	1	225	4559	4334	-	no	1	0.56	0.0	186.6	6.7e-52	!	-
IMGVR_UViG_2851465294_000005|2851465294|2851465294|3448214-3494341_II_2813	IMGVR_UViG_2851465294_000005|2851465294|2851465294|3448214-3494341	-	group-II-D1D4-6	RF02005	cm	1	225	2813	2588	-	no	1	0.56	0.0	186.6	6.7e-52	!	-
IMGVR_UViG_2851465294_000006|2851465294|2851465294|3634781-3674941_II_39023	IMGVR_UViG_2851465294_000006|2851465294|2851465294|3634781-3674941	-	group-II-D1D4-6	RF02005	cm	1	225	39023	38798	-	no	1	0.56	0.0	186.6	6.7e-52	!	-
IMGVR_UViG_2851465294_000007|2851465294|2851465294|4039485-4092803_II_4454	IMGVR_UViG_2851465294_000007|2851465294|2851465294|4039485-4092803	-	group-II-D1D4-6	RF02005	cm	1	225	4454	4229	-	no	1	0.56	0.0	186.6	6.7e-52	!	-
IMGVR_UViG_2851547758_000001|2851547758|2851547758|772448-954944_II_70179	IMGVR_UViG_2851547758_000001|2851547758|2851547758|772448-954944	-	group-II-D1D4-5	RF02004	cm	1	201	70179	70388	+	no	1	0.47	0.0	133.1	3.2e-26	!	-
IMGVR_UViG_2851547758_000001|2851547758|2851547758|772448-954944_II_72107	IMGVR_UViG_2851547758_000001|2851547758|2851547758|772448-954944	-	Intron_gpII	RF00029	cm	1	93	72107	72191	+	no	1	0.52	0.0	54.9	2.5e-05	!	-
IMGVR_UViG_2851668853_000001|2851668853|2851668853|701166-726909_II_13709	IMGVR_UViG_2851668853_000001|2851668853|2851668853|701166-726909	-	Intron_gpII	RF00029	cm	1	93	13709	13795	+	no	1	0.61	0.0	60.8	9.1e-07	!	-
IMGVR_UViG_2851673891_000002|2851673891|2851673891|452007-460470_II_6106	IMGVR_UViG_2851673891_000002|2851673891|2851673891|452007-460470	-	Intron_gpII	RF00029	cm	1	93	6106	6020	-	no	1	0.61	0.0	60.8	9.1e-07	!	-
IMGVR_UViG_2851748921_000002|2851748921|2851748921|1325019-1374185_II_15782	IMGVR_UViG_2851748921_000002|2851748921|2851748921|1325019-1374185	-	Intron_gpII	RF00029	cm	1	93	15782	15858	+	no	1	0.51	0.0	54.4	3.4e-05	!	-
IMGVR_UViG_2851824788_000002|2851824788|2851824788|342174-397550_II_4559	IMGVR_UViG_2851824788_000002|2851824788|2851824788|342174-397550	-	group-II-D1D4-6	RF02005	cm	1	225	4559	4334	-	no	1	0.56	0.0	186.6	6.7e-52	!	-
IMGVR_UViG_2851824788_000003|2851824788|2851824788|830589-870749_II_39023	IMGVR_UViG_2851824788_000003|2851824788|2851824788|830589-870749	-	group-II-D1D4-6	RF02005	cm	1	225	39023	38798	-	no	1	0.56	0.0	186.6	6.7e-52	!	-
IMGVR_UViG_2851824788_000004|2851824788|2851824788|1308472-1360689_II_4454	IMGVR_UViG_2851824788_000004|2851824788|2851824788|1308472-1360689	-	group-II-D1D4-6	RF02005	cm	1	225	4454	4229	-	no	1	0.56	0.0	186.6	6.7e-52	!	-
IMGVR_UViG_2852208017_000003|2852208017|2852208214_II_169	IMGVR_UViG_2852208017_000003|2852208017|2852208214	-	group-II-D1D4-3	RF02001	cm	1	167	169	1	-	3'	3	0.57	0.1	131.1	3e-24	!	-
IMGVR_UViG_2852488130_000002|2852488130|2852488130|2919272-2962932_II_2180	IMGVR_UViG_2852488130_000002|2852488130|2852488130|2919272-2962932	-	group-II-D1D4-6	RF02005	cm	1	225	2180	1955	-	no	1	0.56	0.0	186.6	6.7e-52	!	-
IMGVR_UViG_2852488130_000003|2852488130|2852488130|3448683-3490753_II_31822	IMGVR_UViG_2852488130_000003|2852488130|2852488130|3448683-3490753	-	group-II-D1D4-6	RF02005	cm	1	225	31822	31597	-	no	1	0.56	0.0	186.6	6.7e-52	!	-
IMGVR_UViG_2852488130_000003|2852488130|2852488130|3448683-3490753_II_40933	IMGVR_UViG_2852488130_000003|2852488130|2852488130|3448683-3490753	-	group-II-D1D4-6	RF02005	cm	1	225	40933	40708	-	no	1	0.56	0.0	186.6	6.7e-52	!	-
IMGVR_UViG_2852488130_000004|2852488130|2852488130|3927932-3980149_II_4454	IMGVR_UViG_2852488130_000004|2852488130|2852488130|3927932-3980149	-	group-II-D1D4-6	RF02005	cm	1	225	4454	4229	-	no	1	0.56	0.0	186.6	6.7e-52	!	-
IMGVR_UViG_2852885154_000004|2852885154|2852885154|4620971-4737465_II_79363	IMGVR_UViG_2852885154_000004|2852885154|2852885154|4620971-4737465	-	Intron_gpII	RF00029	cm	1	93	79363	79279	-	no	1	0.45	0.0	53.5	5.6e-05	!	-
IMGVR_UViG_2852885154_000004|2852885154|2852885154|4620971-4737465_II_84079	IMGVR_UViG_2852885154_000004|2852885154|2852885154|4620971-4737465	-	group-II-D1D4-5	RF02004	cm	1	201	84079	83870	-	no	1	0.39	0.3	169.1	1.9e-35	!	-
IMGVR_UViG_2854014430_000002|2854014430|2854014491_II_20287	IMGVR_UViG_2854014430_000002|2854014430|2854014491	-	group-II-D1D4-6	RF02005	cm	1	67	20287	20352	+	3'	3	0.45	0.0	40.7	2.1e-05	!	-
IMGVR_UViG_2854180569_000003|2854180569|2854180578|73751-129778_II_12601	IMGVR_UViG_2854180569_000003|2854180569|2854180578|73751-129778	-	group-II-D1D4-3	RF02001	cm	1	171	12601	12443	-	no	1	0.43	0.0	76.7	6.6e-11	!	-
IMGVR_UViG_2854543090_000004|2854543090|2854543124|131-55643_II_35503	IMGVR_UViG_2854543090_000004|2854543090|2854543124|131-55643	-	group-II-D1D4-5	RF02004	cm	1	201	35503	35703	+	no	1	0.48	0.0	175.7	4.1e-37	!	-
IMGVR_UViG_2854543090_000004|2854543090|2854543124|131-55643_II_38102	IMGVR_UViG_2854543090_000004|2854543090|2854543124|131-55643	-	Intron_gpII	RF00029	cm	1	93	38102	38186	+	no	1	0.54	0.0	52.9	8e-05	!	-
IMGVR_UViG_2857266821_000002|2857266821|2857266822|122190-169883_II_6896	IMGVR_UViG_2857266821_000002|2857266821|2857266822|122190-169883	-	Intron_gpII	RF00029	cm	1	93	6896	6812	-	no	1	0.55	0.0	56.6	9.9e-06	!	-
IMGVR_UViG_2857266821_000002|2857266821|2857266822|122190-169883_II_7488	IMGVR_UViG_2857266821_000002|2857266821|2857266822|122190-169883	-	group-II-D1D4-5	RF02004	cm	1	201	7488	7310	-	no	1	0.56	0.0	123.2	1.1e-23	!	-
IMGVR_UViG_2857980404_000003|2857980404|2857980406_II_29930	IMGVR_UViG_2857980404_000003|2857980404|2857980406	-	group-II-D1D4-6	RF02005	cm	1	225	29930	29704	-	no	1	0.56	0.0	178.2	3.2e-49	!	-
IMGVR_UViG_2857980404_000004|2857980404|2857980413|6236-62737_II_4252	IMGVR_UViG_2857980404_000004|2857980404|2857980413|6236-62737	-	group-II-D1D4-6	RF02005	cm	1	225	4252	4027	-	no	1	0.56	0.0	186.6	6.7e-52	!	-
IMGVR_UViG_2857980404_000009|2857980404|2857980413|5653747-5686995_II_4956	IMGVR_UViG_2857980404_000009|2857980404|2857980413|5653747-5686995	-	group-II-D1D4-6	RF02005	cm	1	225	4956	4731	-	no	1	0.56	0.0	186.6	6.7e-52	!	-
IMGVR_UViG_2858553787_000006|2858553787|2858553795|319319-366146_II_18285	IMGVR_UViG_2858553787_000006|2858553787|2858553795|319319-366146	-	group-II-D1D4-3	RF02001	cm	1	171	18285	18115	-	no	1	0.50	0.4	137.2	9.5e-26	!	-
IMGVR_UViG_2859564202_000001|2859564202|2859564202|1779055-1990839_II_112054	IMGVR_UViG_2859564202_000001|2859564202|2859564202|1779055-1990839	-	Intron_gpII	RF00029	cm	1	93	112054	111970	-	no	1	0.52	0.0	54.9	2.5e-05	!	-
IMGVR_UViG_2859564202_000001|2859564202|2859564202|1779055-1990839_II_113982	IMGVR_UViG_2859564202_000001|2859564202|2859564202|1779055-1990839	-	group-II-D1D4-5	RF02004	cm	1	201	113982	113773	-	no	1	0.47	0.0	133.1	3.2e-26	!	-
IMGVR_UViG_2859883733_000001|2859883733|2859883733|1317380-1370990_II_51863	IMGVR_UViG_2859883733_000001|2859883733|2859883733|1317380-1370990	-	group-II-D1D4-3	RF02001	cm	1	171	51863	52036	+	no	1	0.41	0.0	149.7	8.1e-29	!	-
IMGVR_UViG_2859883733_000001|2859883733|2859883733|1317380-1370990_II_52092	IMGVR_UViG_2859883733_000001|2859883733|2859883733|1317380-1370990	-	group-II-D1D4-1	RF01998	cm	1	84	52092	52177	+	no	1	0.41	0.0	63.7	1.6e-06	!	-
IMGVR_UViG_2859889758_000001|2859889758|2859889758|997378-1022417_II_17301	IMGVR_UViG_2859889758_000001|2859889758|2859889758|997378-1022417	-	group-II-D1D4-7	RF02012	cm	1	148	17301	17209	-	no	1	0.48	0.0	51.3	0.0005	!	-
IMGVR_UViG_2860583834_000001|2860583834|2860583834|701438-747815_II_32798	IMGVR_UViG_2860583834_000001|2860583834|2860583834|701438-747815	-	group-II-D1D4-6	RF02005	cm	1	225	32798	33023	+	no	1	0.56	0.0	186.6	6.7e-52	!	-
IMGVR_UViG_2860583834_000002|2860583834|2860583834|867411-906597_II_30783	IMGVR_UViG_2860583834_000002|2860583834|2860583834|867411-906597	-	group-II-D1D4-6	RF02005	cm	1	225	30783	30558	-	no	1	0.56	0.0	186.6	6.7e-52	!	-
IMGVR_UViG_2860583834_000004|2860583834|2860583834|3913698-3953858_II_1139	IMGVR_UViG_2860583834_000004|2860583834|2860583834|3913698-3953858	-	group-II-D1D4-6	RF02005	cm	1	225	1139	1364	+	no	1	0.56	0.0	186.6	6.7e-52	!	-
IMGVR_UViG_2860583834_000005|2860583834|2860583834|4226886-4281914_II_14383	IMGVR_UViG_2860583834_000005|2860583834|2860583834|4226886-4281914	-	group-II-D1D4-6	RF02005	cm	1	225	14383	14608	+	no	1	0.56	0.0	186.6	6.7e-52	!	-
IMGVR_UViG_2860589870_000002|2860589870|2860589870|1721347-1763137_II_39612	IMGVR_UViG_2860589870_000002|2860589870|2860589870|1721347-1763137	-	group-II-D1D4-6	RF02005	cm	1	225	39612	39837	+	no	1	0.56	0.0	186.6	6.7e-52	!	-
IMGVR_UViG_2860589870_000003|2860589870|2860589870|3483384-3523544_II_39023	IMGVR_UViG_2860589870_000003|2860589870|2860589870|3483384-3523544	-	group-II-D1D4-6	RF02005	cm	1	225	39023	38798	-	no	1	0.56	0.0	186.6	6.7e-52	!	-
IMGVR_UViG_2860612276_000004|2860612276|2860612276|3587394-3627554_II_39023	IMGVR_UViG_2860612276_000004|2860612276|2860612276|3587394-3627554	-	group-II-D1D4-6	RF02005	cm	1	225	39023	38798	-	no	1	0.56	0.0	186.6	6.7e-52	!	-
IMGVR_UViG_2860612276_000005|2860612276|2860612276|4064109-4116327_II_4454	IMGVR_UViG_2860612276_000005|2860612276|2860612276|4064109-4116327	-	group-II-D1D4-6	RF02005	cm	1	225	4454	4229	-	no	1	0.56	0.0	186.6	6.7e-52	!	-
IMGVR_UViG_2860623524_000004|2860623524|2860623524|1004304-1057008_II_4466	IMGVR_UViG_2860623524_000004|2860623524|2860623524|1004304-1057008	-	group-II-D1D4-6	RF02005	cm	1	225	4466	4241	-	no	1	0.56	0.0	186.6	6.7e-52	!	-
IMGVR_UViG_2860916418_000002|2860916418|2860916418|471201-526431_II_3865	IMGVR_UViG_2860916418_000002|2860916418|2860916418|471201-526431	-	Intron_gpII	RF00029	cm	1	93	3865	3794	-	no	1	0.58	0.0	45.3	0.0058	!	-
IMGVR_UViG_2860916418_000002|2860916418|2860916418|471201-526431_II_5381	IMGVR_UViG_2860916418_000002|2860916418|2860916418|471201-526431	-	group-II-D1D4-1	RF01998	cm	1	84	5381	5297	-	no	1	0.61	0.0	55.8	0.00011	!	-
IMGVR_UViG_2860916418_000002|2860916418|2860916418|471201-526431_II_5587	IMGVR_UViG_2860916418_000002|2860916418|2860916418|471201-526431	-	group-II-D1D4-3	RF02001	cm	1	171	5587	5417	-	no	1	0.57	0.2	140.0	1.9e-26	!	-
IMGVR_UViG_2860916418_000004|2860916418|2860916418|1817773-1865342_II_2662	IMGVR_UViG_2860916418_000004|2860916418|2860916418|1817773-1865342	-	Intron_gpII	RF00029	cm	1	93	2662	2591	-	no	1	0.58	0.0	45.3	0.0058	!	-
IMGVR_UViG_2860916418_000004|2860916418|2860916418|1817773-1865342_II_4178	IMGVR_UViG_2860916418_000004|2860916418|2860916418|1817773-1865342	-	group-II-D1D4-1	RF01998	cm	1	84	4178	4094	-	no	1	0.61	0.0	55.8	0.00011	!	-
IMGVR_UViG_2860916418_000004|2860916418|2860916418|1817773-1865342_II_4384	IMGVR_UViG_2860916418_000004|2860916418|2860916418|1817773-1865342	-	group-II-D1D4-3	RF02001	cm	1	171	4384	4214	-	no	1	0.57	0.2	140.0	1.9e-26	!	-
IMGVR_UViG_2860916418_000004|2860916418|2860916418|1817773-1865342_II_28296	IMGVR_UViG_2860916418_000004|2860916418|2860916418|1817773-1865342	-	Intron_gpII	RF00029	cm	1	93	28296	28225	-	no	1	0.58	0.0	45.3	0.0058	!	-
IMGVR_UViG_2860916418_000004|2860916418|2860916418|1817773-1865342_II_29812	IMGVR_UViG_2860916418_000004|2860916418|2860916418|1817773-1865342	-	group-II-D1D4-1	RF01998	cm	1	84	29812	29728	-	no	1	0.61	0.0	55.8	0.00011	!	-
IMGVR_UViG_2860916418_000004|2860916418|2860916418|1817773-1865342_II_30018	IMGVR_UViG_2860916418_000004|2860916418|2860916418|1817773-1865342	-	group-II-D1D4-3	RF02001	cm	1	171	30018	29848	-	no	1	0.57	0.2	140.0	1.9e-26	!	-
IMGVR_UViG_2860916418_000007|2860916418|2860916418|4424696-4444039_II_2781	IMGVR_UViG_2860916418_000007|2860916418|2860916418|4424696-4444039	-	group-II-D1D4-3	RF02001	cm	1	171	2781	2951	+	no	1	0.57	0.2	140.0	1.9e-26	!	-
IMGVR_UViG_2860916418_000007|2860916418|2860916418|4424696-4444039_II_2987	IMGVR_UViG_2860916418_000007|2860916418|2860916418|4424696-4444039	-	group-II-D1D4-1	RF01998	cm	1	84	2987	3071	+	no	1	0.61	0.0	55.8	0.00011	!	-
IMGVR_UViG_2860916418_000007|2860916418|2860916418|4424696-4444039_II_4503	IMGVR_UViG_2860916418_000007|2860916418|2860916418|4424696-4444039	-	Intron_gpII	RF00029	cm	1	93	4503	4574	+	no	1	0.58	0.0	45.3	0.0058	!	-
IMGVR_UViG_2860916418_000008|2860916418|2860916418|5232074-5274136_II_16763	IMGVR_UViG_2860916418_000008|2860916418|2860916418|5232074-5274136	-	group-II-D1D4-3	RF02001	cm	1	171	16763	16933	+	no	1	0.57	0.2	140.0	1.9e-26	!	-
IMGVR_UViG_2860916418_000008|2860916418|2860916418|5232074-5274136_II_16969	IMGVR_UViG_2860916418_000008|2860916418|2860916418|5232074-5274136	-	group-II-D1D4-1	RF01998	cm	1	84	16969	17053	+	no	1	0.61	0.0	55.8	0.00011	!	-
IMGVR_UViG_2860916418_000008|2860916418|2860916418|5232074-5274136_II_18485	IMGVR_UViG_2860916418_000008|2860916418|2860916418|5232074-5274136	-	Intron_gpII	RF00029	cm	1	93	18485	18556	+	no	1	0.58	0.0	45.3	0.0058	!	-
IMGVR_UViG_2860916418_000009|2860916418|2860916418|6557838-6613636_II_9824	IMGVR_UViG_2860916418_000009|2860916418|2860916418|6557838-6613636	-	Intron_gpII	RF00029	cm	1	93	9824	9753	-	no	1	0.58	0.0	45.3	0.0058	!	-
IMGVR_UViG_2860916418_000009|2860916418|2860916418|6557838-6613636_II_11340	IMGVR_UViG_2860916418_000009|2860916418|2860916418|6557838-6613636	-	group-II-D1D4-1	RF01998	cm	1	84	11340	11256	-	no	1	0.61	0.0	55.8	0.00011	!	-
IMGVR_UViG_2860916418_000009|2860916418|2860916418|6557838-6613636_II_11546	IMGVR_UViG_2860916418_000009|2860916418|2860916418|6557838-6613636	-	group-II-D1D4-3	RF02001	cm	1	171	11546	11376	-	no	1	0.57	0.2	140.0	1.9e-26	!	-
IMGVR_UViG_2860916418_000009|2860916418|2860916418|6557838-6613636_II_52437	IMGVR_UViG_2860916418_000009|2860916418|2860916418|6557838-6613636	-	group-II-D1D4-3	RF02001	cm	1	171	52437	52607	+	no	1	0.57	0.2	140.0	1.9e-26	!	-
IMGVR_UViG_2860916418_000009|2860916418|2860916418|6557838-6613636_II_52643	IMGVR_UViG_2860916418_000009|2860916418|2860916418|6557838-6613636	-	group-II-D1D4-1	RF01998	cm	1	84	52643	52727	+	no	1	0.61	0.0	55.8	0.00011	!	-
IMGVR_UViG_2860916418_000009|2860916418|2860916418|6557838-6613636_II_54159	IMGVR_UViG_2860916418_000009|2860916418|2860916418|6557838-6613636	-	Intron_gpII	RF00029	cm	1	93	54159	54230	+	no	1	0.58	0.0	45.3	0.0058	!	-
IMGVR_UViG_2861531380_000003|2861531380|2861531380|2287712-2342692_II_37913	IMGVR_UViG_2861531380_000003|2861531380|2861531380|2287712-2342692	-	group-II-D1D4-2	RF01999	cm	1	118	37913	38029	+	no	1	0.56	0.0	96.9	1.4e-15	!	-
IMGVR_UViG_2869891414_000001|2869891414|2869891414|433890-467829_II_32257	IMGVR_UViG_2869891414_000001|2869891414|2869891414|433890-467829	-	group-II-D1D4-3	RF02001	cm	1	171	32257	32427	+	no	1	0.58	0.1	126.4	4.2e-23	!	-
IMGVR_UViG_2869891414_000001|2869891414|2869891414|433890-467829_II_32467	IMGVR_UViG_2869891414_000001|2869891414|2869891414|433890-467829	-	group-II-D1D4-1	RF01998	cm	1	84	32467	32542	+	no	1	0.59	0.0	54.3	0.00023	!	-
IMGVR_UViG_2869891414_000007|2869891414|2869891414|2551774-2633025_II_75637	IMGVR_UViG_2869891414_000007|2869891414|2869891414|2551774-2633025	-	group-II-D1D4-1	RF01998	cm	1	84	75637	75562	-	no	1	0.59	0.0	54.3	0.00023	!	-
IMGVR_UViG_2869891414_000007|2869891414|2869891414|2551774-2633025_II_75847	IMGVR_UViG_2869891414_000007|2869891414|2869891414|2551774-2633025	-	group-II-D1D4-3	RF02001	cm	1	171	75847	75677	-	no	1	0.58	0.1	126.4	4.2e-23	!	-
IMGVR_UViG_2870230914_000001|2870230914|2870230914|2971265-3023975_II_1539	IMGVR_UViG_2870230914_000001|2870230914|2870230914|2971265-3023975	-	group-II-D1D4-6	RF02005	cm	1	225	1539	1314	-	no	1	0.56	0.0	186.6	6.7e-52	!	-
IMGVR_UViG_2870236431_000002|2870236431|2870236431|2018767-2060127_II_1139	IMGVR_UViG_2870236431_000002|2870236431|2870236431|2018767-2060127	-	group-II-D1D4-6	RF02005	cm	1	225	1139	1364	+	no	1	0.56	0.0	186.6	6.7e-52	!	-
IMGVR_UViG_2870236431_000004|2870236431|2870236431|2636838-2693585_II_51797	IMGVR_UViG_2870236431_000004|2870236431|2870236431|2636838-2693585	-	group-II-D1D4-6	RF02005	cm	1	225	51797	52022	+	no	1	0.56	0.0	181.4	3e-50	!	-
IMGVR_UViG_2870262238_000004|2870262238|2870262238|2924163-2977904_II_42887	IMGVR_UViG_2870262238_000004|2870262238|2870262238|2924163-2977904	-	Intron_gpII	RF00029	cm	1	93	42887	42973	+	no	1	0.55	0.0	63.6	1.8e-07	!	-
IMGVR_UViG_2870484749_000002|2870484749|2870484749|632813-675303_II_40964	IMGVR_UViG_2870484749_000002|2870484749|2870484749|632813-675303	-	Intron_gpII	RF00029	cm	1	93	40964	40878	-	no	1	0.61	0.0	60.8	9.1e-07	!	-
IMGVR_UViG_2870495154_000002|2870495154|2870495154|3463094-3505583_II_1528	IMGVR_UViG_2870495154_000002|2870495154|2870495154|3463094-3505583	-	Intron_gpII	RF00029	cm	1	93	1528	1614	+	no	1	0.61	0.0	60.8	9.1e-07	!	-
IMGVR_UViG_2871010323_000004|2871010323|2871010551_II_48	IMGVR_UViG_2871010323_000004|2871010323|2871010551	-	group-II-D1D4-5	RF02004	cm	1	48	48	1	-	3'	3	0.50	0.0	48.1	0.00019	!	-
IMGVR_UViG_2871010323_000005|2871010323|2871010511_II_346	IMGVR_UViG_2871010323_000005|2871010323|2871010511	-	Intron_gpII	RF00029	cm	1	93	346	262	-	no	1	0.48	0.0	55.6	1.7e-05	!	-
IMGVR_UViG_2871010323_000005|2871010323|2871010511_II_2939	IMGVR_UViG_2871010323_000005|2871010323|2871010511	-	group-II-D1D4-5	RF02004	cm	1	201	2939	2745	-	no	1	0.51	0.0	183.4	4.3e-39	!	-
IMGVR_UViG_2872344946_000005|2872344946|2872344946|29985-199455_II_21769	IMGVR_UViG_2872344946_000005|2872344946|2872344946|29985-199455	-	group-II-D1D4-5	RF02004	cm	1	201	21769	21965	+	no	1	0.45	0.0	122.3	1.9e-23	!	-
IMGVR_UViG_2872344946_000005|2872344946|2872344946|29985-199455_II_26606	IMGVR_UViG_2872344946_000005|2872344946|2872344946|29985-199455	-	Intron_gpII	RF00029	cm	1	93	26606	26690	+	no	1	0.47	0.0	47.6	0.0015	!	-
IMGVR_UViG_2872434452_000002|2872434452|2872434452|3670943-3722826_II_2315	IMGVR_UViG_2872434452_000002|2872434452|2872434452|3670943-3722826	-	group-II-D1D4-6	RF02005	cm	1	225	2315	2090	-	no	1	0.55	0.0	186.0	1.1e-51	!	-
IMGVR_UViG_2872434452_000004|2872434452|2872434452|4637991-4689360_II_5439	IMGVR_UViG_2872434452_000004|2872434452|2872434452|4637991-4689360	-	group-II-D1D4-6	RF02005	cm	1	225	5439	5214	-	no	1	0.55	0.0	183.5	6.4e-51	!	-
IMGVR_UViG_2872440069_000003|2872440069|2872440069|2074859-2129715_II_11914	IMGVR_UViG_2872440069_000003|2872440069|2872440069|2074859-2129715	-	group-II-D1D4-6	RF02005	cm	1	225	11914	12139	+	no	1	0.55	0.0	184.5	3.1e-51	!	-
IMGVR_UViG_2872451071_000003|2872451071|2872451071|1254340-1294954_II_8527	IMGVR_UViG_2872451071_000003|2872451071|2872451071|1254340-1294954	-	group-II-D1D4-6	RF02005	cm	1	225	8527	8752	+	no	1	0.56	0.0	186.6	6.7e-52	!	-
IMGVR_UViG_2872451071_000005|2872451071|2872451071|3498364-3531323_II_31822	IMGVR_UViG_2872451071_000005|2872451071|2872451071|3498364-3531323	-	group-II-D1D4-6	RF02005	cm	1	225	31822	31597	-	no	1	0.56	0.0	186.6	6.7e-52	!	-
IMGVR_UViG_2872451071_000006|2872451071|2872451071|3969153-4023280_II_4454	IMGVR_UViG_2872451071_000006|2872451071|2872451071|3969153-4023280	-	group-II-D1D4-6	RF02005	cm	1	225	4454	4229	-	no	1	0.56	0.0	186.6	6.7e-52	!	-
IMGVR_UViG_2872451071_000006|2872451071|2872451071|3969153-4023280_II_6364	IMGVR_UViG_2872451071_000006|2872451071|2872451071|3969153-4023280	-	group-II-D1D4-6	RF02005	cm	1	225	6364	6139	-	no	1	0.56	0.0	186.6	6.7e-52	!	-
IMGVR_UViG_2872642273_000002|2872642273|2872642273|467602-501798_II_10786	IMGVR_UViG_2872642273_000002|2872642273|2872642273|467602-501798	-	group-II-D1D4-4	RF02003	cm	1	138	10786	10962	+	no	1	0.46	0.0	98.4	7.1e-17	!	-
IMGVR_UViG_2872642273_000002|2872642273|2872642273|467602-501798_II_12700	IMGVR_UViG_2872642273_000002|2872642273|2872642273|467602-501798	-	Intron_gpII	RF00029	cm	1	93	12700	12781	+	no	1	0.51	0.0	52.5	9.6e-05	!	-
IMGVR_UViG_2873726518_000002|2873726518|2873726534_II_35141	IMGVR_UViG_2873726518_000002|2873726518|2873726534	-	Intron_gpII	RF00029	cm	1	93	35141	35038	-	no	1	0.49	0.0	53.8	4.8e-05	!	-
IMGVR_UViG_2873726518_000002|2873726518|2873726534_II_36325	IMGVR_UViG_2873726518_000002|2873726518|2873726534	-	group-II-D1D4-6	RF02005	cm	1	225	36325	36091	-	no	1	0.55	0.0	105.0	7.1e-26	!	-
IMGVR_UViG_2873729518_000003|2873729518|2873729558|43570-72808_II_24261	IMGVR_UViG_2873729518_000003|2873729518|2873729558|43570-72808	-	Intron_gpII	RF00029	cm	1	93	24261	24165	-	no	1	0.57	0.0	59.3	2.1e-06	!	-
IMGVR_UViG_2874834968_000001|2874834968|2874834968|2558468-2767658_II_110756	IMGVR_UViG_2874834968_000001|2874834968|2874834968|2558468-2767658	-	Intron_gpII	RF00029	cm	1	93	110756	110672	-	no	1	0.52	0.0	54.9	2.5e-05	!	-
IMGVR_UViG_2874834968_000001|2874834968|2874834968|2558468-2767658_II_112684	IMGVR_UViG_2874834968_000001|2874834968|2874834968|2558468-2767658	-	group-II-D1D4-5	RF02004	cm	1	201	112684	112475	-	no	1	0.47	0.0	133.1	3.2e-26	!	-
IMGVR_UViG_2874962485_000005|2874962485|2874962485|2471452-2522334_II_29227	IMGVR_UViG_2874962485_000005|2874962485|2874962485|2471452-2522334	-	Intron_gpII	RF00029	cm	1	93	29227	29141	-	no	1	0.61	0.0	60.8	9.1e-07	!	-
IMGVR_UViG_2874962485_000008|2874962485|2874962485|3237852-3273477_II_32559	IMGVR_UViG_2874962485_000008|2874962485|2874962485|3237852-3273477	-	Intron_gpII	RF00029	cm	1	93	32559	32473	-	no	1	0.61	0.0	60.8	9.1e-07	!	-
IMGVR_UViG_2875227933_000001|2875227933|2875227933|1470042-1518329_II_12052	IMGVR_UViG_2875227933_000001|2875227933|2875227933|1470042-1518329	-	group-II-D1D4-6	RF02005	cm	1	225	12052	12277	+	no	1	0.56	0.0	185.2	1.9e-51	!	-
IMGVR_UViG_2875227933_000001|2875227933|2875227933|1470042-1518329_II_34708	IMGVR_UViG_2875227933_000001|2875227933|2875227933|1470042-1518329	-	group-II-D1D4-6	RF02005	cm	1	225	34708	34933	+	no	1	0.56	0.0	185.2	1.9e-51	!	-
IMGVR_UViG_2875227933_000002|2875227933|2875227933|1639231-1677991_II_30783	IMGVR_UViG_2875227933_000002|2875227933|2875227933|1639231-1677991	-	group-II-D1D4-6	RF02005	cm	1	225	30783	30558	-	no	1	0.56	0.0	185.2	1.9e-51	!	-
IMGVR_UViG_2875227933_000004|2875227933|2875227933|4647882-4689242_II_1139	IMGVR_UViG_2875227933_000004|2875227933|2875227933|4647882-4689242	-	group-II-D1D4-6	RF02005	cm	1	225	1139	1364	+	no	1	0.56	0.0	185.2	1.9e-51	!	-
IMGVR_UViG_2875227933_000005|2875227933|2875227933|4961905-5059847_II_57297	IMGVR_UViG_2875227933_000005|2875227933|2875227933|4961905-5059847	-	group-II-D1D4-6	RF02005	cm	1	225	57297	57522	+	no	1	0.56	0.0	185.2	1.9e-51	!	-
IMGVR_UViG_2875239554_000002|2875239554|2875239554|2923986-2965364_II_2180	IMGVR_UViG_2875239554_000002|2875239554|2875239554|2923986-2965364	-	group-II-D1D4-6	RF02005	cm	1	225	2180	1955	-	no	1	0.56	0.0	186.6	6.7e-52	!	-
IMGVR_UViG_2875239554_000003|2875239554|2875239554|3454430-3494590_II_39023	IMGVR_UViG_2875239554_000003|2875239554|2875239554|3454430-3494590	-	group-II-D1D4-6	RF02005	cm	1	225	39023	38798	-	no	1	0.56	0.0	186.6	6.7e-52	!	-
IMGVR_UViG_2875250886_000003|2875250886|2875250886|2706736-2758953_II_47765	IMGVR_UViG_2875250886_000003|2875250886|2875250886|2706736-2758953	-	group-II-D1D4-6	RF02005	cm	1	225	47765	47990	+	no	1	0.56	0.0	186.6	6.7e-52	!	-
IMGVR_UViG_2875250886_000004|2875250886|2875250886|3195476-3235636_II_1139	IMGVR_UViG_2875250886_000004|2875250886|2875250886|3195476-3235636	-	group-II-D1D4-6	RF02005	cm	1	225	1139	1364	+	no	1	0.56	0.0	186.6	6.7e-52	!	-
IMGVR_UViG_2875250886_000007|2875250886|2875250886|5310013-5365389_II_4559	IMGVR_UViG_2875250886_000007|2875250886|2875250886|5310013-5365389	-	group-II-D1D4-6	RF02005	cm	1	225	4559	4334	-	no	1	0.56	0.0	186.6	6.7e-52	!	-
IMGVR_UViG_2875256845_000001|2875256845|2875256845|2244454-2299874_II_12769	IMGVR_UViG_2875256845_000001|2875256845|2875256845|2244454-2299874	-	group-II-D1D4-6	RF02005	cm	1	225	12769	12994	+	no	1	0.56	0.0	186.6	6.7e-52	!	-
IMGVR_UViG_2875256845_000003|2875256845|2875256845|4173029-4191567_II_4531	IMGVR_UViG_2875256845_000003|2875256845|2875256845|4173029-4191567	-	group-II-D1D4-6	RF02005	cm	1	225	4531	4756	+	no	1	0.56	0.0	186.6	6.7e-52	!	-
IMGVR_UViG_2875273152_000001|2875273152|2875273152|814168-854328_II_1139	IMGVR_UViG_2875273152_000001|2875273152|2875273152|814168-854328	-	group-II-D1D4-6	RF02005	cm	1	225	1139	1364	+	no	1	0.56	0.0	186.6	6.7e-52	!	-
IMGVR_UViG_2875493475_000004|2875493475|2875493475|6388083-6401987_II_3968	IMGVR_UViG_2875493475_000004|2875493475|2875493475|6388083-6401987	-	group-II-D1D4-3	RF02001	cm	1	171	3968	3798	-	no	1	0.60	0.1	133.1	9.7e-25	!	-
IMGVR_UViG_2875535316_000003|2875535316|2875535316|3794775-3845729_II_1123	IMGVR_UViG_2875535316_000003|2875535316|2875535316|3794775-3845729	-	Intron_gpII	RF00029	cm	1	93	1123	1048	-	no	1	0.55	0.0	44.8	0.0077	!	-
IMGVR_UViG_2875535316_000003|2875535316|2875535316|3794775-3845729_II_2633	IMGVR_UViG_2875535316_000003|2875535316|2875535316|3794775-3845729	-	group-II-D1D4-1	RF01998	cm	1	84	2633	2558	-	no	1	0.61	0.0	64.6	1e-06	!	-
IMGVR_UViG_2875535316_000003|2875535316|2875535316|3794775-3845729_II_2842	IMGVR_UViG_2875535316_000003|2875535316|2875535316|3794775-3845729	-	group-II-D1D4-3	RF02001	cm	1	171	2842	2670	-	no	1	0.59	0.1	139.3	2.8e-26	!	-
IMGVR_UViG_2875535316_000004|2875535316|2875535316|4115859-4197463_II_4257	IMGVR_UViG_2875535316_000004|2875535316|2875535316|4115859-4197463	-	Intron_gpII	RF00029	cm	1	93	4257	4183	-	no	1	0.56	0.0	44.4	0.0094	!	-
IMGVR_UViG_2875535316_000004|2875535316|2875535316|4115859-4197463_II_5767	IMGVR_UViG_2875535316_000004|2875535316|2875535316|4115859-4197463	-	group-II-D1D4-1	RF01998	cm	1	84	5767	5692	-	no	1	0.61	0.0	64.6	1e-06	!	-
IMGVR_UViG_2875535316_000004|2875535316|2875535316|4115859-4197463_II_5976	IMGVR_UViG_2875535316_000004|2875535316|2875535316|4115859-4197463	-	group-II-D1D4-3	RF02001	cm	1	171	5976	5804	-	no	1	0.59	0.1	139.3	2.8e-26	!	-
IMGVR_UViG_2875783027_000001|2875783027|2875783034|98212-136363_II_37544	IMGVR_UViG_2875783027_000001|2875783027|2875783034|98212-136363	-	group-II-D1D4-3	RF02001	cm	1	171	37544	37716	+	no	1	0.43	0.0	152.3	1.9e-29	!	-
IMGVR_UViG_2875783027_000001|2875783027|2875783034|98212-136363_II_37746	IMGVR_UViG_2875783027_000001|2875783027|2875783034|98212-136363	-	group-II-D1D4-1	RF01998	cm	1	84	37746	37820	+	no	1	0.39	0.0	48.4	0.0051	!	-
IMGVR_UViG_2876637642_000002|2876637642|2876637706_II_51	IMGVR_UViG_2876637642_000002|2876637642|2876637706	-	Intron_gpII	RF00029	cm	1	93	51	126	+	no	1	0.58	0.0	61.3	6.8e-07	!	-
IMGVR_UViG_2877239950_000006|2877239950|2877239950|1540911-1587734_II_18933	IMGVR_UViG_2877239950_000006|2877239950|2877239950|1540911-1587734	-	Intron_gpII	RF00029	cm	1	93	18933	19019	+	no	1	0.61	0.0	60.8	9.1e-07	!	-
IMGVR_UViG_2877274432_000006|2877274432|2877274432|2864413-2889837_II_1528	IMGVR_UViG_2877274432_000006|2877274432|2877274432|2864413-2889837	-	Intron_gpII	RF00029	cm	1	93	1528	1614	+	no	1	0.61	0.0	60.8	9.1e-07	!	-
IMGVR_UViG_2877274432_000010|2877274432|2877274432|3700108-3747576_II_29348	IMGVR_UViG_2877274432_000010|2877274432|2877274432|3700108-3747576	-	Intron_gpII	RF00029	cm	1	93	29348	29262	-	no	1	0.61	0.0	60.8	9.1e-07	!	-
IMGVR_UViG_2877538769_000002|2877538769|2877538769|2941657-2974616_II_1139	IMGVR_UViG_2877538769_000002|2877538769|2877538769|2941657-2974616	-	group-II-D1D4-6	RF02005	cm	1	225	1139	1364	+	no	1	0.56	0.0	186.6	6.7e-52	!	-
IMGVR_UViG_2877538769_000003|2877538769|2877538769|3454187-3495976_II_39612	IMGVR_UViG_2877538769_000003|2877538769|2877538769|3454187-3495976	-	group-II-D1D4-6	RF02005	cm	1	225	39612	39837	+	no	1	0.56	0.0	186.6	6.7e-52	!	-
IMGVR_UViG_2877555103_000003|2877555103|2877555103|1554171-1601536_II_44515	IMGVR_UViG_2877555103_000003|2877555103|2877555103|1554171-1601536	-	group-II-D1D4-6	RF02005	cm	1	225	44515	44740	+	no	1	0.56	0.0	186.6	6.7e-52	!	-
IMGVR_UViG_2877560816_000001|2877560816|2877560816|260673-303965_II_2469	IMGVR_UViG_2877560816_000001|2877560816|2877560816|260673-303965	-	group-II-D1D4-6	RF02005	cm	1	225	2469	2361	-	no	1	0.55	0.0	37.0	0.00032	!	-
IMGVR_UViG_2877973648_000001|2877973648|2877973648|2134889-2155886_II_6329	IMGVR_UViG_2877973648_000001|2877973648|2877973648|2134889-2155886	-	Intron_gpII	RF00029	cm	1	93	6329	6243	-	no	1	0.61	0.0	60.8	9.1e-07	!	-
IMGVR_UViG_2878480445_000010|2878480445|2878480524_II_8633	IMGVR_UViG_2878480445_000010|2878480445|2878480524	-	Intron_gpII	RF00029	cm	1	93	8633	8557	-	no	1	0.49	0.0	62.1	4.4e-07	!	-
IMGVR_UViG_2878492970_000002|2878492970|2878493003|102201-145133_II_16341	IMGVR_UViG_2878492970_000002|2878492970|2878493003|102201-145133	-	Intron_gpII	RF00029	cm	1	93	16341	16257	-	no	1	0.49	0.0	53.7	5e-05	!	-
IMGVR_UViG_2878492970_000002|2878492970|2878493003|102201-145133_II_18978	IMGVR_UViG_2878492970_000002|2878492970|2878493003|102201-145133	-	group-II-D1D4-5	RF02004	cm	1	201	18978	18774	-	no	1	0.51	0.0	150.2	1.4e-30	!	-
IMGVR_UViG_2878930440_000008|2878930440|2878930579|46-30018_II_29312	IMGVR_UViG_2878930440_000008|2878930440|2878930579|46-30018	-	Intron_gpII	RF00029	cm	1	93	29312	29210	-	no	1	0.52	0.0	46.1	0.0036	!	-
IMGVR_UViG_2879613204_000002|2879613204|2879613240|93-62689_II_359	IMGVR_UViG_2879613204_000002|2879613204|2879613240|93-62689	-	Intron_gpII	RF00029	cm	1	93	359	434	+	no	1	0.57	0.0	52.5	0.0001	!	-
IMGVR_UViG_2879613204_000002|2879613204|2879613240|93-62689_II_2332	IMGVR_UViG_2879613204_000002|2879613204|2879613240|93-62689	-	group-II-D1D4-2	RF01999	cm	1	118	2332	2215	-	no	1	0.40	0.0	103.4	4e-17	!	-
IMGVR_UViG_2879628518_000002|2879628518|2879628557_II_368	IMGVR_UViG_2879628518_000002|2879628518|2879628557	-	group-II-D1D4-6	RF02005	cm	1	225	368	99	-	no	1	0.47	0.0	48.1	9.3e-08	!	-
IMGVR_UViG_2879628518_000002|2879628518|2879628557_II_377	IMGVR_UViG_2879628518_000002|2879628518|2879628557	-	group-II-D1D4-4	RF02003	cm	1	138	377	241	-	no	1	0.47	0.0	84.7	1.9e-13	!	-
IMGVR_UViG_2879731240_000002|2879731240|2879731240|2418510-2444754_II_23887	IMGVR_UViG_2879731240_000002|2879731240|2879731240|2418510-2444754	-	Intron_gpII	RF00029	cm	1	93	23887	23801	-	no	1	0.61	0.0	60.8	9.1e-07	!	-
IMGVR_UViG_2879731240_000003|2879731240|2879731240|2475750-2504761_II_2359	IMGVR_UViG_2879731240_000003|2879731240|2879731240|2475750-2504761	-	Intron_gpII	RF00029	cm	1	93	2359	2445	+	no	1	0.61	0.0	60.8	9.1e-07	!	-
IMGVR_UViG_2879731240_000005|2879731240|2879731240|2922949-2971649_II_18122	IMGVR_UViG_2879731240_000005|2879731240|2879731240|2922949-2971649	-	Intron_gpII	RF00029	cm	1	93	18122	18208	+	no	1	0.61	0.0	60.8	9.1e-07	!	-
IMGVR_UViG_2879731240_000008|2879731240|2879731240|3652620-3707439_II_34919	IMGVR_UViG_2879731240_000008|2879731240|2879731240|3652620-3707439	-	Intron_gpII	RF00029	cm	1	93	34919	35005	+	no	1	0.61	0.0	60.8	9.1e-07	!	-
IMGVR_UViG_2879731240_000009|2879731240|2879731240|4058094-4108684_II_7007	IMGVR_UViG_2879731240_000009|2879731240|2879731240|4058094-4108684	-	Intron_gpII	RF00029	cm	1	93	7007	6921	-	no	1	0.61	0.0	60.8	9.1e-07	!	-
IMGVR_UViG_2879754190_000001|2879754190|2879754190|1558706-1576913_II_4574	IMGVR_UViG_2879754190_000001|2879754190|2879754190|1558706-1576913	-	Intron_gpII	RF00029	cm	1	93	4574	4659	+	no	1	0.60	0.0	60.9	8.5e-07	!	-
IMGVR_UViG_2879905790_000004|2879905790|2879905790|734978-773949_II_33449	IMGVR_UViG_2879905790_000004|2879905790|2879905790|734978-773949	-	Intron_gpII	RF00029	cm	1	93	33449	33373	-	no	1	0.49	0.0	57.9	4.6e-06	!	-
IMGVR_UViG_2879986814_000001|2879986814|2879986814|1205356-1247426_II_1139	IMGVR_UViG_2879986814_000001|2879986814|2879986814|1205356-1247426	-	group-II-D1D4-6	RF02005	cm	1	225	1139	1364	+	no	1	0.56	0.0	186.6	6.7e-52	!	-
IMGVR_UViG_2879986814_000001|2879986814|2879986814|1205356-1247426_II_10250	IMGVR_UViG_2879986814_000001|2879986814|2879986814|1205356-1247426	-	group-II-D1D4-6	RF02005	cm	1	225	10250	10475	+	no	1	0.56	0.0	186.6	6.7e-52	!	-
IMGVR_UViG_2879986814_000002|2879986814|2879986814|1520275-1576403_II_15484	IMGVR_UViG_2879986814_000002|2879986814|2879986814|1520275-1576403	-	group-II-D1D4-6	RF02005	cm	1	225	15484	15709	+	no	1	0.56	0.0	186.6	6.7e-52	!	-
IMGVR_UViG_2879986814_000004|2879986814|2879986814|1801305-1843566_II_39612	IMGVR_UViG_2879986814_000004|2879986814|2879986814|1801305-1843566	-	group-II-D1D4-6	RF02005	cm	1	225	39612	39837	+	no	1	0.56	0.0	186.6	6.7e-52	!	-
IMGVR_UViG_2879986814_000005|2879986814|2879986814|2184699-2230416_II_43267	IMGVR_UViG_2879986814_000005|2879986814|2879986814|2184699-2230416	-	group-II-D1D4-6	RF02005	cm	1	225	43267	43492	+	no	1	0.56	0.0	186.6	6.7e-52	!	-
IMGVR_UViG_2879986814_000008|2879986814|2879986814|3686564-3725324_II_30783	IMGVR_UViG_2879986814_000008|2879986814|2879986814|3686564-3725324	-	group-II-D1D4-6	RF02005	cm	1	225	30783	30558	-	no	1	0.56	0.0	186.6	6.7e-52	!	-
IMGVR_UViG_2880021599_000003|2880021599|2880021599|183570-227723_II_38410	IMGVR_UViG_2880021599_000003|2880021599|2880021599|183570-227723	-	group-II-D1D4-6	RF02005	cm	1	225	38410	38635	+	no	1	0.56	0.0	186.6	6.7e-52	!	-
IMGVR_UViG_2880021599_000003|2880021599|2880021599|183570-227723_II_40319	IMGVR_UViG_2880021599_000003|2880021599|2880021599|183570-227723	-	group-II-D1D4-6	RF02005	cm	1	225	40319	40544	+	no	1	0.55	0.0	183.3	7.5e-51	!	-
IMGVR_UViG_2880021599_000003|2880021599|2880021599|183570-227723_II_42228	IMGVR_UViG_2880021599_000003|2880021599|2880021599|183570-227723	-	group-II-D1D4-6	RF02005	cm	1	225	42228	42453	+	no	1	0.55	0.0	183.3	7.5e-51	!	-
IMGVR_UViG_2881871051_000001|2881871051|2881871102_II_88062	IMGVR_UViG_2881871051_000001|2881871051|2881871102	-	Intron_gpII	RF00029	cm	1	93	88062	87994	-	no	1	0.54	0.0	53.5	5.5e-05	!	-
IMGVR_UViG_2882265389_000003|2882265389|2882265396|19460-114864_II_85686	IMGVR_UViG_2882265389_000003|2882265389|2882265396|19460-114864	-	group-II-D1D4-1	RF01998	cm	1	84	85686	85589	-	no	1	0.42	0.0	48.5	0.0049	!	-
IMGVR_UViG_2882265389_000003|2882265389|2882265396|19460-114864_II_85868	IMGVR_UViG_2882265389_000003|2882265389|2882265396|19460-114864	-	group-II-D1D4-3	RF02001	cm	1	171	85868	85700	-	no	1	0.42	5.6	104.5	1e-17	!	-
IMGVR_UViG_2882308280_000004|2882308280|2882308291|52691-102657_II_23738	IMGVR_UViG_2882308280_000004|2882308280|2882308291|52691-102657	-	Intron_gpII	RF00029	cm	1	93	23738	23834	+	no	1	0.54	0.0	59.8	1.6e-06	!	-
IMGVR_UViG_2882369103_000006|2882369103|2882369106|102346-158410_II_2556	IMGVR_UViG_2882369103_000006|2882369103|2882369106|102346-158410	-	group-II-D1D4-5	RF02004	cm	1	201	2556	2345	-	no	1	0.54	0.0	146.8	1e-29	!	-
IMGVR_UViG_2882674194_000004|2882674194|2882674255|45858-103680_II_22331	IMGVR_UViG_2882674194_000004|2882674194|2882674255|45858-103680	-	Intron_gpII	RF00029	cm	1	93	22331	22235	-	no	1	0.51	0.0	57.3	6.6e-06	!	-
IMGVR_UViG_2882847703_000001|2882847703|2882847749_II_1648	IMGVR_UViG_2882847703_000001|2882847703|2882847749	-	group-II-D1D4-5	RF02004	cm	1	201	1648	1477	-	no	1	0.45	0.0	49.5	8.4e-05	!	-
IMGVR_UViG_2882847703_000001|2882847703|2882847749_II_5370	IMGVR_UViG_2882847703_000001|2882847703|2882847749	-	Intron_gpII	RF00029	cm	1	93	5370	5274	-	no	1	0.55	0.0	59.8	1.6e-06	!	-
IMGVR_UViG_2883400621_000001|2883400621|2883400621|214025-267204_II_38816	IMGVR_UViG_2883400621_000001|2883400621|2883400621|214025-267204	-	group-II-D1D4-3	RF02001	cm	1	171	38816	38643	-	no	1	0.42	0.1	128.4	1.4e-23	!	-
IMGVR_UViG_2883400621_000001|2883400621|2883400621|214025-267204_II_40985	IMGVR_UViG_2883400621_000001|2883400621|2883400621|214025-267204	-	group-II-D1D4-3	RF02001	cm	1	171	40985	40812	-	no	1	0.42	0.1	128.4	1.4e-23	!	-
IMGVR_UViG_2883400621_000001|2883400621|2883400621|214025-267204_II_43283	IMGVR_UViG_2883400621_000001|2883400621|2883400621|214025-267204	-	group-II-D1D4-3	RF02001	cm	1	171	43283	43110	-	no	1	0.42	0.1	128.4	1.4e-23	!	-
IMGVR_UViG_2884841417_000003|2884841417|2884841417|1064248-1094462_II_20724	IMGVR_UViG_2884841417_000003|2884841417|2884841417|1064248-1094462	-	group-II-D1D4-4	RF02003	cm	1	138	20724	20843	+	no	1	0.45	0.0	43.3	0.0043	!	-
IMGVR_UViG_2884841417_000003|2884841417|2884841417|1064248-1094462_II_20733	IMGVR_UViG_2884841417_000003|2884841417|2884841417|1064248-1094462	-	group-II-D1D4-6	RF02005	cm	1	225	20733	20965	+	no	1	0.47	0.0	137.4	3.3e-36	!	-
IMGVR_UViG_2884841417_000003|2884841417|2884841417|1064248-1094462_II_22518	IMGVR_UViG_2884841417_000003|2884841417|2884841417|1064248-1094462	-	Intron_gpII	RF00029	cm	1	93	22518	22616	+	no	1	0.49	0.0	48.1	0.0012	!	-
IMGVR_UViG_2885188861_000001|2885188861|2885188906_II_1648	IMGVR_UViG_2885188861_000001|2885188861|2885188906	-	group-II-D1D4-5	RF02004	cm	1	201	1648	1477	-	no	1	0.45	0.0	49.5	8.4e-05	!	-
IMGVR_UViG_2885188861_000001|2885188861|2885188906_II_5370	IMGVR_UViG_2885188861_000001|2885188861|2885188906	-	Intron_gpII	RF00029	cm	1	93	5370	5274	-	no	1	0.55	0.0	59.8	1.6e-06	!	-
IMGVR_UViG_2885360797_000005|2885360797|2885361118_II_123437	IMGVR_UViG_2885360797_000005|2885360797|2885361118	-	Intron_gpII	RF00029	cm	1	93	123437	123341	-	no	1	0.60	0.0	54.5	3.3e-05	!	-
IMGVR_UViG_2885360797_000011|2885360797|2885361118|39-130674_II_123399	IMGVR_UViG_2885360797_000011|2885360797|2885361118|39-130674	-	Intron_gpII	RF00029	cm	1	93	123399	123303	-	no	1	0.60	0.0	54.5	3.3e-05	!	-
IMGVR_UViG_2885669872_000002|2885669872|2885669893_II_41466	IMGVR_UViG_2885669872_000002|2885669872|2885669893	-	group-II-D1D4-3	RF02001	cm	1	66	41466	41531	+	3'	3	0.44	0.0	46.7	0.0016	!	-
IMGVR_UViG_2886107907_000001|2886107907|2886107907|2132058-2171021_II_2462	IMGVR_UViG_2886107907_000001|2886107907|2886107907|2132058-2171021	-	group-II-D1D4-6	RF02005	cm	1	225	2462	2237	-	no	1	0.56	0.0	186.6	6.7e-52	!	-
IMGVR_UViG_2886107907_000002|2886107907|2886107907|3324489-3363774_II_30717	IMGVR_UViG_2886107907_000002|2886107907|2886107907|3324489-3363774	-	group-II-D1D4-6	RF02005	cm	1	225	30717	30492	-	no	1	0.56	0.0	186.6	6.7e-52	!	-
IMGVR_UViG_2886459694_000003|2886459694|2886459712_II_6217	IMGVR_UViG_2886459694_000003|2886459694|2886459712	-	Intron_gpII	RF00029	cm	1	93	6217	6313	+	no	1	0.57	0.0	55.7	1.6e-05	!	-
IMGVR_UViG_2886804071_000004|2886804071|2886804163_II_219	IMGVR_UViG_2886804071_000004|2886804071|2886804163	-	group-II-D1D4-5	RF02004	cm	1	201	219	65	-	no	1	0.53	0.0	79.5	1.7e-12	!	-
IMGVR_UViG_2889790730_000001|2889790730|2889790798_II_22319	IMGVR_UViG_2889790730_000001|2889790730|2889790798	-	Intron_gpII	RF00029	cm	1	93	22319	22221	-	no	1	0.68	0.1	47.8	0.0014	!	-
IMGVR_UViG_2891081375_000001|2891081375|2891081376_II_2704	IMGVR_UViG_2891081375_000001|2891081375|2891081376	-	group-II-D1D4-5	RF02004	cm	1	201	2704	2520	-	no	1	0.49	0.0	70.5	3.5e-10	!	-
IMGVR_UViG_2891278109_000007|2891278109|2891278161_II_2387	IMGVR_UViG_2891278109_000007|2891278109|2891278161	-	Intron_gpII	RF00029	cm	1	93	2387	2483	+	no	1	0.62	0.0	47.7	0.0015	!	-
IMGVR_UViG_2894064256_000001|2894064256|2894064267|2-15712_II_719	IMGVR_UViG_2894064256_000001|2894064256|2894064267|2-15712	-	group-II-D1D4-1	RF01998	cm	1	84	719	638	-	no	1	0.37	0.0	67.3	2.5e-07	!	-
IMGVR_UViG_2894064256_000001|2894064256|2894064267|2-15712_II_958	IMGVR_UViG_2894064256_000001|2894064256|2894064267|2-15712	-	group-II-D1D4-3	RF02001	cm	1	171	958	786	-	no	1	0.39	0.1	140.5	1.4e-26	!	-
IMGVR_UViG_2895364164_000013|2895364164|2895364236|33525-50694_II_2694	IMGVR_UViG_2895364164_000013|2895364164|2895364236|33525-50694	-	Intron_gpII	RF00029	cm	1	93	2694	2769	+	no	1	0.64	0.0	52.5	0.0001	!	-
IMGVR_UViG_2895399260_000004|2895399260|2895399272|540265-593417_II_11191	IMGVR_UViG_2895399260_000004|2895399260|2895399272|540265-593417	-	Intron_gpII	RF00029	cm	1	93	11191	11107	-	no	1	0.53	0.0	51.3	0.0002	!	-
IMGVR_UViG_2895399260_000004|2895399260|2895399272|540265-593417_II_13828	IMGVR_UViG_2895399260_000004|2895399260|2895399272|540265-593417	-	group-II-D1D4-5	RF02004	cm	1	201	13828	13620	-	no	1	0.53	0.0	175.4	4.6e-37	!	-
IMGVR_UViG_2895930823_000001|2895930823|2895931010|34189-65196_II_13982	IMGVR_UViG_2895930823_000001|2895930823|2895931010|34189-65196	-	Intron_gpII	RF00029	cm	1	93	13982	14105	+	no	1	0.42	0.0	48.4	0.001	!	-
IMGVR_UViG_2895997911_000001|2895997911|2895997936|36465-96805_II_26041	IMGVR_UViG_2895997911_000001|2895997911|2895997936|36465-96805	-	group-II-D1D4-3	RF02001	cm	1	171	26041	25871	-	no	1	0.62	0.6	92.7	8e-15	!	-
IMGVR_UViG_2896284416_000002|2896284416|2896284438_II_36065	IMGVR_UViG_2896284416_000002|2896284416|2896284438	-	group-II-D1D4-4	RF02003	cm	1	138	36065	36184	+	no	1	0.46	0.0	42.3	0.0075	!	-
IMGVR_UViG_2896284416_000002|2896284416|2896284438_II_36074	IMGVR_UViG_2896284416_000002|2896284416|2896284438	-	group-II-D1D4-6	RF02005	cm	1	225	36074	36306	+	no	1	0.47	0.0	132.0	1.7e-34	!	-
IMGVR_UViG_2896284416_000002|2896284416|2896284438_II_37859	IMGVR_UViG_2896284416_000002|2896284416|2896284438	-	Intron_gpII	RF00029	cm	1	93	37859	37957	+	no	1	0.52	0.0	47.9	0.0013	!	-
IMGVR_UViG_2896291366_000001|2896291366|2896291446_II_99	IMGVR_UViG_2896291366_000001|2896291366|2896291446	-	Intron_gpII	RF00029	cm	1	93	99	1	-	no	1	0.52	0.0	47.9	0.0013	!	-
IMGVR_UViG_2896291366_000001|2896291366|2896291446_II_1884	IMGVR_UViG_2896291366_000001|2896291366|2896291446	-	group-II-D1D4-6	RF02005	cm	1	225	1884	1652	-	no	1	0.47	0.0	132.0	1.7e-34	!	-
IMGVR_UViG_2896291366_000001|2896291366|2896291446_II_1893	IMGVR_UViG_2896291366_000001|2896291366|2896291446	-	group-II-D1D4-4	RF02003	cm	1	138	1893	1774	-	no	1	0.46	0.0	42.3	0.0075	!	-
IMGVR_UViG_2896342394_000001|2896342394|2896342394|1075016-1117129_II_16379	IMGVR_UViG_2896342394_000001|2896342394|2896342394|1075016-1117129	-	group-II-D1D4-2	RF01999	cm	1	118	16379	16495	+	no	1	0.44	0.0	98.8	5.1e-16	!	-
IMGVR_UViG_2896342394_000001|2896342394|2896342394|1075016-1117129_II_18117	IMGVR_UViG_2896342394_000001|2896342394|2896342394|1075016-1117129	-	Intron_gpII	RF00029	cm	1	93	18117	18192	+	no	1	0.58	0.0	45.5	0.0051	!	-
IMGVR_UViG_2896795757_000003|2896795757|2896795757|1908803-1962768_II_4454	IMGVR_UViG_2896795757_000003|2896795757|2896795757|1908803-1962768	-	group-II-D1D4-6	RF02005	cm	1	225	4454	4229	-	no	1	0.56	0.0	187.8	2.8e-52	!	-
IMGVR_UViG_2896795757_000005|2896795757|2896795757|5288231-5333099_II_42417	IMGVR_UViG_2896795757_000005|2896795757|2896795757|5288231-5333099	-	group-II-D1D4-6	RF02005	cm	1	225	42417	42642	+	no	1	0.56	0.0	187.8	2.8e-52	!	-
IMGVR_UViG_2896801390_000002|2896801390|2896801390|3651018-3698383_II_2852	IMGVR_UViG_2896801390_000002|2896801390|2896801390|3651018-3698383	-	group-II-D1D4-6	RF02005	cm	1	225	2852	2627	-	no	1	0.56	0.0	186.6	6.7e-52	!	-
IMGVR_UViG_2896807372_000001|2896807372|2896807372|1-49084_II_14346	IMGVR_UViG_2896807372_000001|2896807372|2896807372|1-49084	-	group-II-D1D4-6	RF02005	cm	1	225	14346	14571	+	no	1	0.56	0.0	186.6	6.7e-52	!	-
IMGVR_UViG_2896807372_000003|2896807372|2896807372|248162-290680_II_38925	IMGVR_UViG_2896807372_000003|2896807372|2896807372|248162-290680	-	group-II-D1D4-6	RF02005	cm	1	225	38925	39150	+	no	1	0.56	0.0	186.6	6.7e-52	!	-
IMGVR_UViG_2896807372_000004|2896807372|2896807372|745219-792584_II_44515	IMGVR_UViG_2896807372_000004|2896807372|2896807372|745219-792584	-	group-II-D1D4-6	RF02005	cm	1	225	44515	44740	+	no	1	0.56	0.0	186.6	6.7e-52	!	-
IMGVR_UViG_2896819062_000002|2896819062|2896819062|1239389-1259921_II_6953	IMGVR_UViG_2896819062_000002|2896819062|2896819062|1239389-1259921	-	group-II-D1D4-6	RF02005	cm	1	225	6953	7178	+	no	1	0.56	0.0	186.6	6.7e-52	!	-
IMGVR_UViG_2896819062_000003|2896819062|2896819062|1379517-1442910_II_30783	IMGVR_UViG_2896819062_000003|2896819062|2896819062|1379517-1442910	-	group-II-D1D4-6	RF02005	cm	1	225	30783	30558	-	no	1	0.56	0.0	186.6	6.7e-52	!	-
IMGVR_UViG_2896819062_000006|2896819062|2896819062|3320575-3375603_II_40647	IMGVR_UViG_2896819062_000006|2896819062|2896819062|3320575-3375603	-	group-II-D1D4-6	RF02005	cm	1	225	40647	40422	-	no	1	0.56	0.0	186.6	6.7e-52	!	-
IMGVR_UViG_2896819062_000007|2896819062|2896819062|3648270-3688429_II_39022	IMGVR_UViG_2896819062_000007|2896819062|2896819062|3648270-3688429	-	group-II-D1D4-6	RF02005	cm	1	225	39022	38797	-	no	1	0.56	0.0	186.6	6.7e-52	!	-
IMGVR_UViG_2896824732_000004|2896824732|2896824732|3107401-3162777_II_4559	IMGVR_UViG_2896824732_000004|2896824732|2896824732|3107401-3162777	-	group-II-D1D4-6	RF02005	cm	1	225	4559	4334	-	no	1	0.56	0.0	186.6	6.7e-52	!	-
IMGVR_UViG_2896824732_000005|2896824732|2896824732|3595816-3635976_II_39023	IMGVR_UViG_2896824732_000005|2896824732|2896824732|3595816-3635976	-	group-II-D1D4-6	RF02005	cm	1	225	39023	38798	-	no	1	0.56	0.0	186.6	6.7e-52	!	-
IMGVR_UViG_2896824732_000006|2896824732|2896824732|4072498-4124715_II_4454	IMGVR_UViG_2896824732_000006|2896824732|2896824732|4072498-4124715	-	group-II-D1D4-6	RF02005	cm	1	225	4454	4229	-	no	1	0.56	0.0	186.6	6.7e-52	!	-
IMGVR_UViG_2896830496_000002|2896830496|2896830496|1448099-1495241_II_43468	IMGVR_UViG_2896830496_000002|2896830496|2896830496|1448099-1495241	-	group-II-D1D4-6	RF02005	cm	1	225	43468	43693	+	no	1	0.56	0.0	186.6	6.7e-52	!	-
IMGVR_UViG_2897109615_000002|2897109615|2897109615|2122422-2249582_II_114649	IMGVR_UViG_2897109615_000002|2897109615|2897109615|2122422-2249582	-	Intron_gpII	RF00029	cm	1	93	114649	114745	+	no	1	0.52	0.0	65.6	5.9e-08	!	-
IMGVR_UViG_2898074128_000002|2898074128|2898074129|116460-234848_II_80959	IMGVR_UViG_2898074128_000002|2898074128|2898074129|116460-234848	-	Intron_gpII	RF00029	cm	1	93	80959	80875	-	no	1	0.49	0.0	54.7	2.9e-05	!	-
IMGVR_UViG_2898074128_000002|2898074128|2898074129|116460-234848_II_82983	IMGVR_UViG_2898074128_000002|2898074128|2898074129|116460-234848	-	group-II-D1D4-5	RF02004	cm	1	201	82983	82842	-	no	1	0.44	0.0	107.8	9.5e-20	!	-
IMGVR_UViG_2898074128_000002|2898074128|2898074129|116460-234848_II_83615	IMGVR_UViG_2898074128_000002|2898074128|2898074129|116460-234848	-	Intron_gpII	RF00029	cm	1	93	83615	83531	-	no	1	0.52	0.0	59.2	2.3e-06	!	-
IMGVR_UViG_2898074128_000002|2898074128|2898074129|116460-234848_II_86080	IMGVR_UViG_2898074128_000002|2898074128|2898074129|116460-234848	-	group-II-D1D4-5	RF02004	cm	1	201	86080	85902	-	no	1	0.42	0.0	134.0	1.9e-26	!	-
IMGVR_UViG_2899737561_000001|2899737561|2899737572_II_6623	IMGVR_UViG_2899737561_000001|2899737561|2899737572	-	Intron_gpII	RF00029	cm	1	93	6623	6709	+	no	1	0.57	0.0	65.3	7e-08	!	-
IMGVR_UViG_2899737561_000002|2899737561|2899737562|628-7163_II_1889	IMGVR_UViG_2899737561_000002|2899737561|2899737562|628-7163	-	Intron_gpII	RF00029	cm	1	93	1889	1975	+	no	1	0.57	0.0	65.3	7e-08	!	-
IMGVR_UViG_2900006566_000001|2900006566|2900006574|322184-388232_II_22978	IMGVR_UViG_2900006566_000001|2900006566|2900006574|322184-388232	-	Intron_gpII	RF00029	cm	1	93	22978	23066	+	no	1	0.51	0.0	53.2	6.6e-05	!	-
IMGVR_UViG_2900837372_000002|2900837372|2900837372|2342489-2412254_II_455	IMGVR_UViG_2900837372_000002|2900837372|2900837372|2342489-2412254	-	group-II-D1D4-5	RF02004	cm	1	201	455	277	-	no	1	0.39	0.0	107.6	1.1e-19	!	-
IMGVR_UViG_2900945682_000004|2900945682|2900945682|1841784-1859048_II_1818	IMGVR_UViG_2900945682_000004|2900945682|2900945682|1841784-1859048	-	group-II-D1D4-6	RF02005	cm	1	225	1818	1593	-	no	1	0.56	0.0	186.6	6.7e-52	!	-
IMGVR_UViG_2900945682_000005|2900945682|2900945682|2132077-2164692_II_31478	IMGVR_UViG_2900945682_000005|2900945682|2900945682|2132077-2164692	-	group-II-D1D4-6	RF02005	cm	1	225	31478	31253	-	no	1	0.56	0.0	186.6	6.7e-52	!	-
IMGVR_UViG_2900945682_000007|2900945682|2900945682|5169297-5208483_II_8405	IMGVR_UViG_2900945682_000007|2900945682|2900945682|5169297-5208483	-	group-II-D1D4-6	RF02005	cm	1	225	8405	8630	+	no	1	0.56	0.0	186.6	6.7e-52	!	-
IMGVR_UViG_2900945682_000008|2900945682|2900945682|5328079-5366808_II_13581	IMGVR_UViG_2900945682_000008|2900945682|2900945682|5328079-5366808	-	group-II-D1D4-6	RF02005	cm	1	225	13581	13356	-	no	1	0.56	0.0	186.6	6.7e-52	!	-
IMGVR_UViG_2900951220_000005|2900951220|2900951220|4001576-4054894_II_4454	IMGVR_UViG_2900951220_000005|2900951220|2900951220|4001576-4054894	-	group-II-D1D4-6	RF02005	cm	1	225	4454	4229	-	no	1	0.56	0.0	186.6	6.7e-52	!	-
IMGVR_UViG_2900957111_000005|2900957111|2900957111|3819906-3860066_II_39023	IMGVR_UViG_2900957111_000005|2900957111|2900957111|3819906-3860066	-	group-II-D1D4-6	RF02005	cm	1	225	39023	38798	-	no	1	0.56	0.0	186.6	6.7e-52	!	-
IMGVR_UViG_2900957111_000006|2900957111|2900957111|4296589-4348806_II_4454	IMGVR_UViG_2900957111_000006|2900957111|2900957111|4296589-4348806	-	group-II-D1D4-6	RF02005	cm	1	225	4454	4229	-	no	1	0.56	0.0	186.6	6.7e-52	!	-
IMGVR_UViG_2900968391_000001|2900968391|2900968397_II_106299	IMGVR_UViG_2900968391_000001|2900968391|2900968397	-	group-II-D1D4-6	RF02005	cm	1	225	106299	106524	+	no	1	0.56	0.0	186.6	6.7e-52	!	-
IMGVR_UViG_2900985073_000004|2900985073|2900985073|3470269-3510429_II_39023	IMGVR_UViG_2900985073_000004|2900985073|2900985073|3470269-3510429	-	group-II-D1D4-6	RF02005	cm	1	225	39023	38798	-	no	1	0.56	0.0	186.6	6.7e-52	!	-
IMGVR_UViG_2900985073_000005|2900985073|2900985073|3946952-3999169_II_4454	IMGVR_UViG_2900985073_000005|2900985073|2900985073|3946952-3999169	-	group-II-D1D4-6	RF02005	cm	1	225	4454	4229	-	no	1	0.56	0.0	186.6	6.7e-52	!	-
IMGVR_UViG_2901581195_000009|2901581195|2901581231_II_1155	IMGVR_UViG_2901581195_000009|2901581195|2901581231	-	Intron_gpII	RF00029	cm	1	93	1155	1059	-	no	1	0.57	0.0	55.7	1.6e-05	!	-
IMGVR_UViG_2902061569_000004|2902061569|2902061604_II_87	IMGVR_UViG_2902061569_000004|2902061569|2902061604	-	Intron_gpII	RF00029	cm	1	93	87	1	-	no	1	0.57	0.0	65.3	7e-08	!	-
IMGVR_UViG_2903670308_000002|2903670308|2903670309|62788-89851_II_6069	IMGVR_UViG_2903670308_000002|2903670308|2903670309|62788-89851	-	group-II-D1D4-3	RF02001	cm	1	171	6069	6240	+	no	1	0.45	0.0	145.9	7.1e-28	!	-
IMGVR_UViG_2903670308_000002|2903670308|2903670309|62788-89851_II_6295	IMGVR_UViG_2903670308_000002|2903670308|2903670309|62788-89851	-	group-II-D1D4-1	RF01998	cm	1	84	6295	6366	+	no	1	0.50	0.0	50.8	0.0014	!	-
IMGVR_UViG_2907808124_000003|2907808124|2907808124|2298581-2338741_II_1139	IMGVR_UViG_2907808124_000003|2907808124|2907808124|2298581-2338741	-	group-II-D1D4-6	RF02005	cm	1	225	1139	1364	+	no	1	0.56	0.0	186.6	6.7e-52	!	-
IMGVR_UViG_2907825757_000001|2907825757|2907825757|1424568-1476785_II_47765	IMGVR_UViG_2907825757_000001|2907825757|2907825757|1424568-1476785	-	group-II-D1D4-6	RF02005	cm	1	225	47765	47990	+	no	1	0.56	0.0	186.6	6.7e-52	!	-
IMGVR_UViG_2907825757_000002|2907825757|2907825757|1913306-1953466_II_1139	IMGVR_UViG_2907825757_000002|2907825757|2907825757|1913306-1953466	-	group-II-D1D4-6	RF02005	cm	1	225	1139	1364	+	no	1	0.56	0.0	186.6	6.7e-52	!	-
IMGVR_UViG_2907853197_000001|2907853197|2907853199_II_99950	IMGVR_UViG_2907853197_000001|2907853197|2907853199	-	group-II-D1D4-6	RF02005	cm	1	225	99950	99725	-	no	1	0.56	0.0	186.6	6.7e-52	!	-
IMGVR_UViG_2907853197_000003|2907853197|2907853197|1226446-1265206_II_7979	IMGVR_UViG_2907853197_000003|2907853197|2907853197|1226446-1265206	-	group-II-D1D4-6	RF02005	cm	1	225	7979	8204	+	no	1	0.56	0.0	186.6	6.7e-52	!	-
IMGVR_UViG_2907853197_000004|2907853197|2907853197|1384801-1430992_II_13581	IMGVR_UViG_2907853197_000004|2907853197|2907853197|1384801-1430992	-	group-II-D1D4-6	RF02005	cm	1	225	13581	13356	-	no	1	0.56	0.0	186.6	6.7e-52	!	-
IMGVR_UViG_2907853197_000007|2907853197|2907853197|3307998-3363026_II_40647	IMGVR_UViG_2907853197_000007|2907853197|2907853197|3307998-3363026	-	group-II-D1D4-6	RF02005	cm	1	225	40647	40422	-	no	1	0.56	0.0	186.6	6.7e-52	!	-
IMGVR_UViG_2907853197_000008|2907853197|2907853197|3636056-3678126_II_31822	IMGVR_UViG_2907853197_000008|2907853197|2907853197|3636056-3678126	-	group-II-D1D4-6	RF02005	cm	1	225	31822	31597	-	no	1	0.56	0.0	186.6	6.7e-52	!	-
IMGVR_UViG_2907853197_000008|2907853197|2907853197|3636056-3678126_II_40933	IMGVR_UViG_2907853197_000008|2907853197|2907853197|3636056-3678126	-	group-II-D1D4-6	RF02005	cm	1	225	40933	40708	-	no	1	0.56	0.0	186.6	6.7e-52	!	-
IMGVR_UViG_2907864409_000001|2907864409|2907864410_II_110852	IMGVR_UViG_2907864409_000001|2907864409|2907864410	-	group-II-D1D4-6	RF02005	cm	1	225	110852	110627	-	no	1	0.56	0.0	186.6	6.7e-52	!	-
IMGVR_UViG_2907864409_000003|2907864409|2907864409|1211371-1249103_II_6952	IMGVR_UViG_2907864409_000003|2907864409|2907864409|1211371-1249103	-	group-II-D1D4-6	RF02005	cm	1	225	6952	7177	+	no	1	0.56	0.0	186.6	6.7e-52	!	-
IMGVR_UViG_2907864409_000004|2907864409|2907864409|1368696-1414885_II_13580	IMGVR_UViG_2907864409_000004|2907864409|2907864409|1368696-1414885	-	group-II-D1D4-6	RF02005	cm	1	225	13580	13355	-	no	1	0.56	0.0	186.6	6.7e-52	!	-
IMGVR_UViG_2907864409_000007|2907864409|2907864409|3290635-3345661_II_40646	IMGVR_UViG_2907864409_000007|2907864409|2907864409|3290635-3345661	-	group-II-D1D4-6	RF02005	cm	1	225	40646	40421	-	no	1	0.56	0.0	186.6	6.7e-52	!	-
IMGVR_UViG_2907864409_000008|2907864409|2907864409|3618684-3651642_II_31821	IMGVR_UViG_2907864409_000008|2907864409|2907864409|3618684-3651642	-	group-II-D1D4-6	RF02005	cm	1	225	31821	31596	-	no	1	0.56	0.0	186.6	6.7e-52	!	-
IMGVR_UViG_2907870313_000001|2907870313|2907870313|3807230-3858708_II_4606	IMGVR_UViG_2907870313_000001|2907870313|2907870313|3807230-3858708	-	group-II-D1D4-6	RF02005	cm	1	225	4606	4381	-	no	1	0.56	0.0	187.0	5.2e-52	!	-
IMGVR_UViG_2907882344_000002|2907882344|2907882344|1803465-1822977_II_14594	IMGVR_UViG_2907882344_000002|2907882344|2907882344|1803465-1822977	-	group-II-D1D4-6	RF02005	cm	1	225	14594	14369	-	no	1	0.55	0.0	183.8	5.3e-51	!	-
IMGVR_UViG_2907882344_000003|2907882344|2907882344|2382644-2423309_II_40027	IMGVR_UViG_2907882344_000003|2907882344|2907882344|2382644-2423309	-	group-II-D1D4-6	RF02005	cm	1	225	40027	39802	-	no	1	0.56	0.0	186.6	6.7e-52	!	-
IMGVR_UViG_2907882344_000006|2907882344|2907882344|3810400-3862159_II_38113	IMGVR_UViG_2907882344_000006|2907882344|2907882344|3810400-3862159	-	group-II-D1D4-6	RF02005	cm	1	225	38113	37888	-	no	1	0.56	0.0	186.6	6.7e-52	!	-
IMGVR_UViG_2908345299_000006|2908345299|2908345299|5515161-5551052_II_30293	IMGVR_UViG_2908345299_000006|2908345299|2908345299|5515161-5551052	-	group-II-D1D4-5	RF02004	cm	1	201	30293	30494	+	no	1	0.42	0.0	163.5	5.2e-34	!	-
IMGVR_UViG_2908345299_000006|2908345299|2908345299|5515161-5551052_II_32897	IMGVR_UViG_2908345299_000006|2908345299|2908345299|5515161-5551052	-	Intron_gpII	RF00029	cm	1	93	32897	32981	+	no	1	0.48	0.0	59.0	2.4e-06	!	-
IMGVR_UViG_2908423126_000001|2908423126|2908423126|1329280-1354340_II_15611	IMGVR_UViG_2908423126_000001|2908423126|2908423126|1329280-1354340	-	group-II-D1D4-3	RF02001	cm	1	171	15611	15781	+	no	1	0.60	0.9	138.7	4e-26	!	-
IMGVR_UViG_2908423126_000001|2908423126|2908423126|1329280-1354340_II_15815	IMGVR_UViG_2908423126_000001|2908423126|2908423126|1329280-1354340	-	group-II-D1D4-1	RF01998	cm	1	84	15815	15900	+	no	1	0.65	0.1	51.3	0.0011	!	-
IMGVR_UViG_2908464642_000001|2908464642|2908464642|262775-299731_II_34858	IMGVR_UViG_2908464642_000001|2908464642|2908464642|262775-299731	-	group-II-D1D4-3	RF02001	cm	1	171	34858	35027	+	no	1	0.62	1.3	137.0	1.1e-25	!	-
[truncated: 11,033 more rows]
